# Supplementary material for: Comparative accuracy of typhoid diagnostic tools: A Bayesian latent-class network analysis
Source: PLoS Negl Trop Dis. 2019 May 8;13(5):e0007303. doi: 10.1371/journal.pntd.0007303 (PMC6527309; doi:10.1371/journal.pntd.0007303)
Supplement: S1 Table — (XLSX) [file pntd.0007303.s001.xlsx]

## Sheet: Sheet1
Supplementary Table 1: Literature search terms and results by database
Source	Search Strategy	Hits	Relevant hits	Final Included
Full-text Articles
Medline	(typhoid OR typhoid fever OR S.typhi OR S.paratyphi A OR S.paratyphi B OR S.paratyphi C OR salmonella serovar) AND (febrile illness OR pyrexia) AND (diagnosis OR diagnostic tests OR Sensitivity OR specificity OR accuracy OR bacteriological tests OR microbiology OR lab test OR laboratory test OR urine test OR blood test OR Widal test OR Tubex test OR Typhidot test OR PCR OR RT-PCR OR ELISA OR late…	1217	724	175
	- limited to humans, English and post-2013
		100
EMBASE	exp salmonella infections/ or exp Salmonella enterica/ or exp Salmonella typhi/ or exp Salmonella paratyphi A/ or exp Salmonella paratyphi B/ or exp Salmonella paratyphi C/ or exp typhoid/ or exp typhoid fever/ or exp salmonella serovar/ AND exp fever/ or exp pyrexia/ AND exp diagnostic tests/ or exp accuracy/ or exp bacteriological techniques/ or exp microbiology/ or exp lab test/ or exp laborat…	740
	- limited to articles, humans, English and post-2013
		171
ISI Web of Science	(salmonella OR salmonella infections OR Salmonella enterica OR Salmonella typhi OR Salmonella paratyphi A OR Salmonella paratyphi B OR Salmonella paratyphi C OR typhoid OR typhoid fever OR S.typhi OR S.paratyphi A OR S.paratyphi B OR S.paratyphi C OR salmonella serovar) AND (febrile illness OR fever OR pyrexia) AND TS=(diagnosis OR diagnostic tests OR diagnostic procedure OR diagnostic technique …	213
Cochrane Central Register of Controlled Trials	(typhoid OR typhoid fever OR S.typhi OR S.paratyphi A OR S.paratyphi B OR S.paratyphi C OR salmonella serovar) OR (febrile illness OR pyrexia) AND (diagnosis OR diagnostic tests OR Sensitivity OR specificity OR accuracy OR bacteriological tests OR microbiology OR lab test OR laboratory test OR urine test OR blood test OR Widal test OR Tubex test OR Typhidot test OR PCR OR RT-PCR OR ELISA OR latex…	382
Conferences (Abstracts and Oral Presentations)
The International Conference on Typhoid Fever and Other Invasive Salmonelloses	9th conference:	-	4	2
	http://www.coalitionagainsttyphoid.org/wp-content/uploads/2016/07/9TC-Poster-Abstracts-2.pdf
	http://www.coalitionagainsttyphoid.org/typhoid-conference/conference-history/9th-conference-resources/
	8th conference:
	http://www.coalitionagainsttyphoid.org/wp-content/uploads/2014/07/8ICTIS-Abstracts.pdf
	http://www.coalitionagainsttyphoid.org/typhoid-conference/conference-history/8th-conference-resources/	-	4
The American Society of Tropical Medicine and Hygiene, and other relevant conferences	For 2016: http://www.astmh.org/ASTMH/media/Documents/ASTMH-2016-Annual-Meeting-Abstract-Book.pdf - searched “salmonella” and “typh”	2016 -	0	0
	For 2015 and 2014:
	http://www.astmh.org/annual-meeting/past-meetings	2015 - 76	2	0
	- Searched online program planners: Boolean search terms - "Salmonella" or "typh*"
		2014 - 72	2	0
Agencies (Diagnostic Drug Registrations)
US Food and Drug Administration	Approved Devices: http://www.accessdata.fda.gov/scripts/cdrh/devicesatfda/index.cfm	148	55	0
	Searched “salmonella”, “typhoid”
	Premarket Notification: http://www.accessdata.fda.gov/scripts/cdrh/cfdocs/cfpmn/pmnsimplesearch.cfm
	Searched “salmonella”, “typhoid”
European Medicines Agency	European Public Assessment Reports: http://www.ema.europa.eu/ema/index.jsp?curl=pages/medicines/landing/epar_search.jsp&murl=menus/medicines/medicines.jsp&mid=WC0b01ac058001d125	0	0	0
	http://www.ema.europa.eu/ema/index.jsp?curl=pages/medicines/landing/smop_search.jsp&murl=menus/medicines/medicines.jsp&mid=WC0b01ac058001d127
	Searched “salmonella” and “typhoid” under keyword search as both name and therapeutic indication
Clinical Trials
Clinicaltrials.gov	"salmonella"	64	2	0
	("salmonella" OR "typhoid") AND ("diagnosis" OR "diagnostic")	15
WHO International Clinical Trials Registry Platform	salmonella OR typh*	117 (107 trials)	0	0
	salmonella OR typh*	70 (64 trials)
	salmonella OR typh* AND diagnos*	51 (46 trials)
Grant Databases
NIH RePORT	https://projectreporter.nih.gov/
	("salmonella" or "typhoid") and ("diagnosis" or "diagnostic")	6	4	0
	("salmonella" or "typhoid")	51
	Can only search past year for projects
DoD Grant Awards	http://cdmrp.army.mil/search.aspx http://www.acq.osd.mil/osbp/sbir/awards/enhancement-awards.shtml	0	0	0
	https://www.sbir.gov/agencies/department-of-defense
	http://www.grants.gov/search-grants.html?agencyCode%3DDOD
	- "salmonella", "typhoid", searched individually
Google Scholar	"typhoid fever diagnosis"	498	40	19
