# Supplementary material for: Comparative accuracy of typhoid diagnostic tools: A Bayesian latent-class network analysis
Source: PLoS Negl Trop Dis. 2019 May 8;13(5):e0007303. doi: 10.1371/journal.pntd.0007303 (PMC6527309; doi:10.1371/journal.pntd.0007303)
Supplement: S3 Table — (XLSX) [file pntd.0007303.s003.xlsx]

## Sheet: Sheet1
Uniqueid	StudyID	Part of Storey et al	First Author	Journal	Year	Country	Location notes	Population tested	Suspected case	Were the patients febrile	Patient Age Mix	Volume/Weight of bodily fluid drawn from patients (ie blood, urine, stool)	Volume/Weight of bodily fluid drawn (units)	World Bank Regions	Typhoid endemicity category	Type of culture/medium for SELECTION (reference method)	Incubation period	Incubation period (units)	Duration of illness/symptoms	Duration of illness/symptoms (units)	Patient antibiotic status	Included in NMA?
95	82	original	Abdoel TH	Trans R Soc Trop Med Hyg	2007	Indonesia	Patients were at the Hasanuddin University Hospital of South Sulawesi in Makassar, at a primary health care centre in Makassar and at a district hospital in Gowa	Ambulatory/Emergency/Clinic	Yes	Yes	Adult/Child	5	ml	East Asia and Pacific	High	Agar	24	hours	6	days	Unknown	N
316	214	original	Abraham G	Trop Geogr Med	1981	Ethiopia		Retrospective and prospective	Mixed					Sub-Saharan Africa	Medium						Yes	N
426	301	original	Akoh JA	Trop Doct	1991																	N
400	72	original	Ali A	Epi Infect	2009	Pakistan	30 Salmonella isolates from a local population in the Faisalabad region, Pakistan, were selected from the culture collection of the National Institute for Biotechnology and Genetic Engineering (NIBGE)	Hospitalized	Yes	Yes	Adult/Child	2	ml	South Asia	High	Agar	72	hours	≤3	days	Unknown	N
100	4	original	Almogren A	Pol J Microbiol	2012	Saudi Arabia	King Khalid University Hospital, Riyadh	Hospitalized	Mixed	Mixed	Adult	3	ml	Middle East and North Africa	Medium		Unknown				Unknown	N
199	78	original	Ambati SR	Indian J Pediatr	2007	India	SS Hospital, Institute of Meidal Sciences, Banaras Hindu University, Varanasi, Uttar Pradesh	Ambulatory/Emergency/Clinic	Yes	Yes	Child	3	ml	South Asia	High	N/A			5-12.5	days	Unknown	Y
436	309	original	Andrews JR	PLoS NTD	2013	Nepal	Study performed at Patan Hospital in the Kathmandu Valley of Nepal	Ambulatory/Emergency/Clinic	yes	Yes	Adult/Child	8	ml	South Asia	High	Agar	7	days	5	days	Yes	N
76	30	original	Anusha R	Ann Trop Paediatr	2011	India	Conducted between August 2009 and July 2010 in Kanchi Kamakoti CHILDS Trust Hospital (KKCTH)	Ambulatory/Emergency/Clinic	Yes	Yes	Child	6	ml	South Asia	High	agar			≥3	days	Unknown	Y
249	174	original	Aquino RL	Southeast Asian J Trop Med Public Health	1991	Unknown																N
416	79	original	Aziah I	Diagn Microbiol Infect Dis	2007	Malaysia	Blood culture obtained from the Universiti Sains Malaysia, and Hospital Kota Bharu, Kelantan, Malaysia, during a typhoid outbreak.	Laboratory Studies	No	Unknown	Unknown			East Asia and Pacific	High	Broth					Unknown	N
220	39	original	Bakr WM	Ann Clin Microbiol Antimicrob	2011	Egypt	Inpatient ward of Desouk fever hospital, kafr El- Shekh governorate, Egypt	Hospitalized	Yes	Yes	Adult/Child			Middle East and North Africa	Medium	Unknown					Yes	N
231	194	original	Banchuin N	Asian Pac J Allergy Immunol	1987	Thailand	Endemic areas of Thailand	Other	Mixed	Mixed	Unknown			East Asia and Pacific	High	Unknown	Unknown		1	weeks	Unknown	N
157	65	original	Begum Z	Mymensingh Med J	2009	Bangladesh	Department of Microbiology, Mymensingh Medical College	Unknown	Yes	Unknown	Unknown			South Asia	High	Unknown	Unknown				Unknown	N
2	37	original	Beig FK	Braz J Infect Dis	2010	India	Department of pediatrics Jawahar Lal NehruMedical College Hospital, a tertiary care hospital in the northern part of India.	Hospitalized	Yes	Yes	Child			South Asia	High	Unknown	Unknown		> 4	days	Unknown	Y
161	136	original	Bhutta ZA	Am J Trop Med Hyg	1999	Pakistan	Aga Khan University Medical Center, Karachi, Pakistan	Ambulatory/Emergency/Clinic	Yes	yes	Child	5	ml	South Asia	High	Unknown	24	hours	9.1-12.9	days	Yes	N
237	198	original	Buck RL	Trans R Soc Trop Med Hyg	1987	Philippines	San Lazaro Hospital, Manila	Ambulatory/Emergency/Clinic	Yes	Yes	Adult	15	ml	East Asia and Pacific	High	Agar	21	days			Unknown	N
381	168	original	Casanueva V	Pediatr Infect Dis J	1992	Chile	Hospital Guillermo Grant Benavente, Concepcion, Chile	Hospitalized Inpatients/Admitted	Mixed	Mixed	Child			Latin America and Caribbean	Medium	Unknown					Unknown	N
372	6	original	Castonguay-Vanier J	J Clin Microbiol	2013	Laos	Mahosot Hospital, Vientiane	Laboratory Studies Retrospective (stored samples)		Yes	Adult/Child	5	mL	East Asia and Pacific	High	agar	24	hours			Unknown	Y
359	298	original	Chaicumpa W	J Clin Microbiol	1988	Thailand	Khmer Refugee Camp Hospital in Aranyaprathet	Hospitalized Inpatients/Admitted	Mixed	Unknown	Unknown			East Asia and Pacific	High	Unknown					Unknown	N
180	130	original	Chart H	J Clin Pathol	2000	Kuwait	Infectious Disease Hospital, Kuwait	Hospitalized	No	Unknown	Unknown			Middle East and North Africa	Medium	Agar	16	hours			Unknown	N
411	151	original	Chaudhry R	J Clin Pathol	1997	India	Location of patients unknown, however the study was published at the All India Institute of Medical Sciences, Ansar Nagar, New Delhi	Ambulatory/Emergency/Clinic	yes	Unknown	Unknown	5	mL	South Asia	High	Agar	18	hours			Yes	N
39	297	original	Cheesbrough JS	Pediatr Infect Dis J	1997	Zaire (Democratic Republic of Congo)	Institut Medical Evangelic (IME), rural area of western Zaire	Ambulatory/Emergency/Clinic	Yes	Yes	Child	3	mL	Sub-Saharan Africa	Medium	agar	7	days	5	days	Unknown	Y
196	170	original	Chew SK	J Trop Med Hyg	1992	Singapore			Mixed					East Asia and Pacific	High							N
34	220	original	Chitkara YK	Am J Clin Pathol	1979	Jamaica	Microbiology, University Hospital of the West Indies, Kingston	Hospitalized Other	Unknown	Unknown	Unknown			Latin America and Caribbean	Medium	Agar	18	hours			Unknown	N
140	128	original	Choo KE	J Trop Pediatr	2001	Malaysia	Department of Pediatrics, General Hospital, Malaysia, Kota Bharu, Kelantan State	Hospitalized Inpatients/Admitted	Mixed	Yes	Child			East Asia and Pacific	High						Unknown	N
170	140	original	Choo KE	Acta Trop	1999	Malaysia	General Hospital, Kota Bharu, Kelantan State	Hospitalized Inpatients/Admitted	Mixed	Yes	Child			East Asia and Pacific	High	Agar	7	Days	11.5	days	Unknown	N
38	158	original	Choo KE	Clin Infect Dis	1994	Malaysia	Department of Paediatrics of the General Hospital in Kota Bharu, Kelantan	Hospitalized Inpatients/Admitted	Unknown	Yes	Child			East Asia and Pacific	High	Multiple	7	days	8.5	days	Unknown	N
250	165	original	Choo KE	J Paediatr Child Health	1993	Malaysia	Department of Paediatrics at the Hospital Universiti Sains Malaysia	Hospitalized Inpatients/Admitted	Unknown	Yes	Child			East Asia and Pacific	High	Multiple	7	days	7.2	days	Unknown	N
242	195	original	Chow CB	Pediatr Infect Dis J	1987	Hong King, China	Paediatric Unit, Princess Margaret Hospital, Hong Kong	Hospitalized Inpatients/Admitted	Mixed	Yes	Child			East Asia and Pacific	Medium	Mixed	18	hours			Unknown	N
109	200	original	Coovadia YM	J Clin Pathol	1986	South Africa	King Edward VIII Hospital, Durban	Hospitalized Inpatients/Admitted Other	Mixed	Mixed	Adult/Child			Sub-Saharan Africa	Medium	Unknown	18	hours			Unknown	N
93	295	original	Das S	Diagn Microbiol Infect Dis	2013	India	Dr. B. C. Roy Post Graduate Institute of Pediatric Science, Kolkata, India	Ambulatory/Emergency/Clinic	Mixed	Yes	Child	5	mL	South Asia	High	agar	7	days	8	days	Mixed	Y
272	294	original	Devrim I	Central Euro J Med	2008	Turkey	Hacettepe University Ihsan Doğramacı Children’s Hospital	Hospitalized Inpatients/Admitted	Yes	Yes	Child	10	mL	Europe and Central Asia	Medium	Broth	Unknown		3	days	Yes	N
186	87	original	Dong B	Epidemiol Infect	2007	China	Endemic area of southern China, Hechi Prefecture of Guangxi Zhuang Autonomous Region (Guangxi Province). Included Jin Cheng Jiang, an urban area, and Don Jiang, a rural area	Ambulatory/Emergency/Clinic	Unknown	Yes	Adult/Child	10	mL	East Asia and Pacific	Medium	Unknown	unknown		3	days	Unknown	N
420	179	original	Duthie R	J Clin Pathol	1990	Hong Kong, China		Laboratory Studies	Unknown	Unknown	Unknown			East Asia and Pacific	Medium	Multiple	6	days			Unknown	N
124	90	original	Dutta S	Diagn Microbiol Infect Dis	2006	India	Congested, urban, slum area of East Calcutta. Population: 60 000. 5 field outposts and 2 hospitals were set up.	Ambulatory/Emergency/Clinic	unknown	Yes	Adult/Child	8	mL	South Asia	High	agar	7	days	3	days	Unknown	Y
55	177	original	el Fattah MM	J Egypt Public Health Assoc	1991	Egypt	Abbasia and Imbaba Fever Hospital (Cairo)	Hospitalized	Yes	Yes	Adult/Child			Middle East and North Africa	Medium	Agar	7	days	9	days	Unknown	N
104	36	original	Fadeel MA	J Infect Dev Ctries	2011	Egypt	Patients from five Egyptian fever hospitals	Ambulatory/Emergency/Clinic	Mixed	Yes	Adult/Child			Middle East and North Africa	Medium	Unknown	Unknown				Unknown	N
379	109	original	Fadeel MA	Am J Trop Med Hyg	2004																	N
28	125	original	Gasem MH	J Med Microbiol	2002	Indonesia	Admitted to four hospitals in Semarang: Dr Kariadi Hospital, Semarang Municipal Hospital, the St Elizabeth Hospital and the Telogorejo Hospital	Hospitalized Inpatients/Admitted	Yes	Yes	Unknown	9	mL	East Asia and Pacific	High	Unknown	Unknown		10.5	days	Yes	N
107	119	original	Gopalakrishnan V	Singapore Med J	2002	Malaysia	University Hospital, Kuala Lumpur	Laboratory Studies	Unknown	Unknown	Unknown			East Asia and Pacific	High	Unknown	Unknown				Unknown	N
429	221	original	Guerra-Caceres JG	Trans R Soc Trop Med Hyg	1979	Peru	Lima	Hospitalized Inpatients/Admitted	Yes	Yes	Adult/Child	15	mL	Latin America and Caribbean	Medium	Unknown	Unknown				Yes	N
22	96	original	Gupta A	Int J Infect Dis	2006	Vietnam	Tien Giang Province. Cai Lay District, My Thanh Nam. Surveillance conducted through district hospitals and community health centres. Pasteur Institute was the reference laboratory	General population/Surveillance	unknown	Mixed	Adult	6	mL	East Asia and Pacific	High	Agar	18	hours			Unknown	N
23	218	original	Gupta AK	J Immunol Methods	1981	India		Unknown	Mixed	yes	Unknown			South Asia	High	Unknown	Unknown		2 to 5	days	Unknown	N
181	102	original	Handojo I	Southeast Asian J Trop Med Public Health	2004	Indonesia	Department of Gotong Royong and Waluyo Jati health centers; Tropical Disease Ward of the Dr Soetomo Hospital. Surabaya	Laboratory Studies	No	Yes	Adult			East Asia and Pacific	High	Unknown	Unknown		7	days	Unknown	N
74	129	original	Handojo I	Southeast Asian J Trop Med Public Health	2000	Indonesia		Laboratory Studies	No	Mixed	Child			East Asia and Pacific	High	Multiple	Unknown				Unknown	Y
211	126	original	Haque A	Jpn J Infect Dis	2001	Unknown	Not specified, but possibly Pakistan	Unknown	Yes	Yes	Unknown	2	ml			Unknown	3	days	3-30 days	days	Unknown	N
273	289	original	Haque A	Annals Saudi Med	1999	Pakistan	Department of Microbiology, University of Karachi	Ambulatory/Emergency/Clinic	Yes	yes	Unknown	2	ml	South Asia	High	Unknown	3	days	3	days	No	N
276	225	original	Hassanein F	Gaz Egypt Paediatr Assoc	1975	Egypt		General population/Surveillance	No	No	Child			Middle East and North Africa	Medium	Unknown	Unknown				Unknown	N
292	86	original	Hatta M	Am J Trop Med Hyg	2007	Indonesia	2 different hospitals and one primary health care centre in or located near Makassar, the capital city of South Sulawesi	Ambulatory/Emergency/Clinic	Yes	Yes	Adult/Child	5	mL	East Asia and Pacific	High	Agar	24	hours	7	days	Unknown	N
29	121	original	Hatta M	Am J Trop Med Hyg	2002	Various	Hasanuddin University Hospital of Makassar, South Sulawesi, Indonesia Hospitalized patients from Makassar, Indonesia A village in Gowa district, Sulawesi, Indonesia Netherlands St. Mary’s Hospital, Mumias, Kenya	Hospitalized Inpatients/Admitted	Yes	Yes	Adult/Child	5	mL	Multiple	Mixed	Agar	24	hours	8	days	Unknown	N
31	226	original	Hatta M	Southeast Asian J Trop Med Public Health	2002	Indonesia	Hasanuddin University Hospital of South Sulawesi, three primary health care centers in Makassar, and a district hospital in Gowa district, a suburban area of Makassar, Indonesia.	Hospitalized Inpatients/Admitted	Yes	Mixed	Adult/Child	5	mL	East Asia and Pacific	High	Unknown	24	hours	7.2, 7.7	days	Unknown	N
50	186	original	Heiba I	Trop Geogr Med	1989	Unknown			Mixed													N
47	115	original	Herath HM	J Clin Pathol	2003	Sri Lanka	Kandy General Hospital	Hospitalized Inpatients/Admitted	Unknown	Mixed	Adult			South Asia	High	Unknown					Unknown	N
73	288	original	Hernandez-Velarde R	Archivos de Invest Medica	1980	Unknown			Yes													N
238	201	original	Hoffman SL	Am J Epidemiol	1986	Indonesia	Infectious Diseases Hospital of Jakarta	Ambulatory/Emergency	Yes	Yes	Adult/Child			East Asia and Pacific	High	Unknown			10	days	Unknown	N
1	95	original	Hosoglu S	Trans R Soc Trop Med Hyg	2006	Turkey	Dicle University Hospital, Diyarbakir	Ambulatory/Emergency/Clinic	Unknown	Yes	Adult			Europe and Central Asia	Medium	Unknown			3	days	Yes	N
9	308	original	House D	J Clin Microbiol	2001	Vietnam	Centre for Tropical Diseases (CTD), Ho Chi Minh City, and the Dong Thap Provincial Hospital, Cao Lanh, Dong Thap Province; Mekong Delta region, southern Vietnam	Hospitalized Inpatients/Admitted	unknown	Unknown	Adult/Child			East Asia and Pacific	High	Unknown	Unknown		12	days	Unknown	N
33	120	original	Ismail TF	J Clin Microbiol	2002	Egypt	Representative plasma samples were originally collected from patients admitted to five infectious disease hospitals in Egypt	Hospitalized Inpatients/Admitted	mixed	Unknown	Unknown			Middle East and North Africa	Medium	Unknown	Unknown				Unknown	N
208	107	original	Itah AY	Southeast Asian J Trop Med Public Health	2004	Nigeria	University of Uyo Teaching Hospital (UUTH)	Other	Yes	Yes	Adult/Child			Sub-Saharan Africa	High	Agar	48	hours			No	N
35	154	original	Jackson AA	Southeast Asian J Trop Med Public Health	1995	Malaysia	university hospital in Kelantan	Outpatients	Yes	Yes				East Asia and Pacific	High							N
165	118	original	Jesudason M	Indian J Med Res	2002	India								South Asia	High							N
144	94	original	Jesudason MV	Indian J Med Res	2006	Unknown			Yes													N
17	144	original	Jesudason MV	Indian J Med Res	1998	Unknown																N
370	159	original	Jesudason MV	Diagn Microbiol Infect Dis	1994	India	Vellore, India	Laboratory Studies	Unknown	Yes	Unknown	5	mL	South Asia	High	Multiple	2	weeks			Unknown	N
252	169	original	Jindal N	Indian J Med Res	1992	Unknown																N
373	205	original	John TJ	J Clin Microbiol	1984	India	Vellore, India	Laboratory Studies	Unknown	Yes	Unknown			South Asia	High	Unknown	Unknown		7.8	days	Unknown	N
375	133	original	Kalhan R	Indian J Pediatr	1998	India	UCMS and GTB Hospital, Dilshad Garden, Delhi	Unknown	Yes	Yes	Child			South Asia	High	agar	7	days			Yes	Y
198	281	original	Kariuki S	Afr J Health Sci	2004	Kenya	2 Study sites: Kenyatta National Hospital in Nairobi, and 1 hospital and 2 clinics in Embu District	Ambulatory/Emergency/Clinic	no	Yes	Adult	15	mL	Sub-Saharan Africa	Medium	Agar	1	days			Unknown	N
98	89	original	Kawano RL	J Clin Microbiol	2007	Philippines	San Lazaro Hospital	Laboratory Studies	Yes	Yes	Adult/Child	13.5	mL	East Asia and Pacific	High	Unknown	5	days			Unknown	N
117	307	original	Khanam F	PLoS NTD	2013	Bangladesh	Kamalapur icddr,b field station	Ambulatory/Emergency/Clinic	Yes	Yes	Adult/Child	5	ml	South Asia	High	agar	18	hours	3 to 7	days	Yes	N
145	280	original	Khoharo H	J Dow Univ Health Sci	2009	Pakistan	Muhammad Medical College Hospital, Mirpurkhas	Hospitalized Inpatients/Admitted	Yes	Yes	Adult			South Asia	High	Unknown	Unknown		14	days	Unknown	N
163	35	original	Khoharo HK	Trop Doct	2011	Unknown																N
90	190	original	Kim JM	Yonsei Med J	1989	South Korea	Yonsei Medical Centre, Yonsei University College of Medicine, Seoul	Hospitalized Inpatients/Admitted	Unknown	Yes	Unknown			East Asia and Pacific	Low	Unknown	Unknown				Unknown	N
313	172	original	Koeleman JGM	Eur J Clin Microbiol Infect Dis	1992	Netherlands	Free University Hospital, Amsterdam	Laboratory Studies	Unknown	Unknown	Unknown			Europe and Central Asia	Low	Broth	Unknown				Unknown	N
69	139	original	Korbsrisate S	Asian Pac J Allergy Immunol	1999	Unknown	Possibly Thailand	Unknown	Unknown	Unknown	Unknown			Unknown	Unknown	Unknown	Unknown				Unknown	N
154	253	original	Krishna S	Annals Trop Med Pub Health	2011	India	Apollo Hospital, Bangalore	Ambulatory/Emergency/Clinic	Unknown	Yes	Adult/Child	10	ml	South Asia	High	Unknown	Unknown				Unknown	N
228	156	original	Kulkarni ML	Indian Pediatr	1994	India	Department of Pediatrics J.J.M. Medical College, Davangere. Patients were at one of the 3 hospitals, affiliated to J.J.M. Medical College	Hospitalized Inpatients/Admitted Ambulatory/Emergency/Clinic Outpatient	Unknown	Unknown	Child			South Asia	High	Unknown	Unknown				Unknown	Y
406	116	original	Kumar A	Infect Genet Evol	2002	India		Ambulatory/Emergency/Clinic	mixed	Yes	Unknown	10	ml	South Asia	High	Agar	18	hours	7	days	Yes	N
179	16	original	Kumar G	J Clin Microbiol	2012	India	Department of Microbiology, Institute of Medical Sciences, Banaras Hindu University, Varanasi,	Unknown	Yes	Yes	Adult/Child	9	ml	South Asia	High	Agar	18	hours			Unknown	N
246	223	original	Levine MM	Am J Trop Med Hyg	1978	Various	Peru Mexico U.S.	Other	Mixed	Unknown	Adult/Child			Multiple	Mixed	Unknown	Unknown		15-18	days	Unknown	N
121	33	original	Ley B	BMC Infect Dis	2011	Tanzania	Teule Hospital in Muheza district of Northeastern Tanzania Chake Chake Hospital in Pemba, Zanzibar	Active surveillance Hospitalized	Yes	Yes	Child	4	ml	Sub-Saharan Africa	Medium	Unknown	Unknown				Unknown	Y
322	47	original	Ley B	BMC Infect Dis	2010	Tanzania	Teule Hospital in Muheza district of Northeastern Tanzania	Hospitalized Inpatients/Admitted	Yes	Yes	Child	4	ml	Sub-Saharan Africa	Medium	Unknown	Unknown		3	days	Unknown	Y
70	145	original	Lim PL	J Clin Microbiol	1998	Malaysia	Collected in Malaysia, sent to Prince of Wales Hospital, Hong Kong, for detection of antinuclear antibodies (ANA)	Unknown	Yes	Unknown	Unknown			East Asia and Pacific	High	Unknown	Unknown				Unknown	N
382	278	original	Lim PL	J Clin Microbiol	1987	Hong Kong, China		Laboratory Studies	No	Unknown	Unknown			East Asia and Pacific	Medium	Agar	Unknown				Unknown	N
253	277	original	Malla T	Kathmandu U Med J	2007	Nepal	Department of pediatrics, Manipal Teaching hospital, Pokhara, Nepal	Inpatients/Admitted Retrospective	Yes	Yes	Child			South Asia	High	Unknown	Unknown		14	days	Yes	N
310	100	original	Massi MN	Int J Med Microbiol	2005	Indonesia	blood culture test, Widal test, and DNA extraction were performed at the Microbiology Laboratory, Faculty of Medicine, Hasanuddin Univer- sity, Makassar, Indonesia.	Laboratory Studies	Yes	Mixed	Unknown	10	ml	East Asia and Pacific	High	Broth	3	days			Unknown	N
311	114	original	Massi MN	J Infect Chemother	2003	Indonesia	General Hospital, Makassar, South Sulawesi Indonesia	Hospitalized Inpatients/Admitted	Yes	Yes	Adult/Child	10	ml	East Asia and Pacific	High	Agar	24	hours	3	days	Yes	N
384	275	original	Mathai E	Indian J Med Res	1989	Unknown																N
57	178	original	Mekara Y	Asian Pac J Allergy Immunol	1990	Thailand	Blood bank donors and S typhi positive typhoid patients from Maharaj Nakorn Chiang Mai Hospital, Chiang Mai, Thailand	Other	Yes	Unknown	Unknown			East Asia and Pacific	High	Agar	18	hours			Unknown	N
27	143	original	Mishra M	Indian J Pathol Microbiol	1998	India	Precise location not stated in the body of the article. Authors were from the Department of Microbiology, Government Medical College, Nagpur	Laboratory Studies	Yes	Yes	Unknown			South Asia	High	Unknown	Unknown		1 to 2	weeks	No	N
324	161	original	Mukherjee C	J Med Microbiol	1993	India	Hospital	Ambulatory/Emergency/Clinic	Yes	Yes	Unknown	5	ml	South Asia	High	broth	14	days	1 to 4	weeks	Mixed	N
26	222	original	Munoz O	Arch Invest Med (Mex)	1979	Unknown																N
10	273	original	Murphy JR	Trans R Soc Trop Med Hyg	1993	Multiple	US Naval Medical Research Unit No. 3, Cairo, Egypt; Center for Vaccine Development, University of Maryland, Baltimore, Maryland, USA; Santiago, Chile under surveillance by Instituto de Nutrition y Technologia de 10s Alimentos, Universidad de Chile, and the Chilean Ministry of Health.	Laboratory Studies	Yes	Unknown	Adult/Child			Multiple	Medium	Unknown	Unknown				Unknown	N
210	63	original	Nagarajan AG	J Clin Microbiol	2009	India	Indian Institute of Science Health Centre and R.V. Diagnostic Centre Banglore, India	Laboratory Studies	Yes	Yes	Unknown	3.5	ml	South Asia	High	Agar	24	hours			No	N
135	71	original	Naheed A	Diagn Microbiol Infect Dis	2008	Bangladesh	Kamalapur an urban community of Dhaka	General population/Surveillance	Mixed	Yes	Adult/Child	5	ml	South Asia	High	Agar	2	days	0-36		Unknown	N
81	32	original	Nakhla I	Diagn Microbiol Infect Dis	2011	Egypt	299 serum samples from studies performed by US Naval Medical Research Unit No. 3 in Cairo, Egypt from one of the biggest referral fever hospitals	Laboratory Studies	Mixed	Mixed	Unknown			Middle East and North Africa	Medium	Unknown	Unknown	hours	8		Unknown	N
398	51	original	Nandagopal B	Mol Diagn Ther	2010	India	Tertiary care hospital Sri Narayani Hospital and Research Centre, rural area of Vellore district in Tamil Nadu, India	Other	Mixed	Yes	Adult/Child	15	ml	South Asia	High	Agar	Unknown		3 to 90		Unknown	N
92	160	original	Nandakumar KS	Clin Exp Immunol	1993	India	Precise location from where samples were obtained were not provided. The acknowledgement section does thank individuals from Jawaharlal Nehru Institute of Post-graduate Medical Education and Research, Pondichery; Post graduate Institute of Basic Medical Sciences, Madras; Nursing Home, Madurai; and Grace Kennet Hospital, Madurai for sending typhoid patient blood samples.	Laboratory Studies	Mixed	Mixed	Adult/Child			South Asia	High	Unknown	Unknown		3 to 30		Unknown	N
156	64	original	Narayanappa D	Indian Pediatr	2010	India	Corresponding doctor from Depaartment of Pediatrics, JSS Medical College, JSS University, Mysore, India; assumed population tested from the same region but was not explicitly stated in the study	Ambulatory/Emergency/Clinic	Yes	Yes	Child			South Asia	High	broth	Unknown		5 to 7		Unknown	Y
53	206	original	Nardiello S	J Clin Microbiol	1984	Italy	Precise location of study sample population was not indicated. Authors were from Clinica Malattie Infettive, Laboratorio di Immunolofia Clinica, 1 Facolta di Medicina in Naples, Italy	Laboratory Studies	Mixed	Mixed	Unknown			Europe and Central Asia	Low	Unknown	Unknown		3 to 21		Unknown	N
72	272	original	Nardiello S	Bollett dell'Istit Siero Milanese	1983	Italy	Precise location not stated in the body of the article. Authors were from the Clinica Malattie Infettive, 1st Facolta di Medicina, Ospedale Gesu e Maria, Napoli	Laboratory Studies	Yes	Yes	Adult/Child			Europe and Central Asia	Low	Unknown	Unknown		3 to 6		Unknown	N
417	48	original	Nga TV	BMC Infect Dis	2010	Multiple	Patan Hospital in Kathmandu Nepal and Hospital for Tropical diseases in Ho Chi Minh City, Vietnam	Other	Yes	Mixed	Adult/Child	10	ml	Multiple	High	Unknown	Unknown				Mixed	N
122	93	original	Nizami SQ	Scand J Clin Lab Invest	2006	Pakistan	Two periurban communities in Karachi, Sultanabad and Hijrat Colony	Ambulatory/Emergency/Clinic	Yes	Yes	Child			South Asia	High	Other	5	days	3 or more		Unknown	Y
387	3	original	Nugraha J	PLoS One	2012	Indonesia	Ramelan Naval Hospital and Dr. Seotomo Hospital in Surabaya	Ambulatory/Emergency/Clinic	Unknown	Yes	Child	3.5	ml	East Asia and Pacific	High	agar	24	hours	4.6		Unknown	Y
103	108	original	Olsen SJ	J Clin Microbiol	2004	Vietnam	Cai Lay Distric Hospital (180beds) in Tien Giang Province and Hospital for Tropical Diseases-Cho Quan Hospital (500beds) in Ho Chi Minh City	Hospitalized	Mixed	Yes	Adult/Child	5	ml	East Asia and Pacific	High	Agar	1	days	4 to 55		Mixed	N
3	188	original	Ong LY	J Med Microbiol	1989	Malaysia	Typhoid and non-typhoid fever sample population: University Hospital, Kuala Lumpur, Malaysia; Healthy Individuals: Medical Student Population of Univeristy of Malaya, Kuala Lumpur, Malaysia	Laboratory Studies	Mixed	Unknown	Unknown			East Asia and Pacific	High	Unknown	Unknown				Unknown	N
326	155	original	Pandya M	J Med Microbiol	1995	India	Department of Microbiology, Lady Hardinge Medical College, New Delhi, India; Details about where the study sample came from was not provided.	Laboratory Studies	Mixed	Yes	Unknown	5	ml	South Asia	High	Unknown	Unknown		5 or more		Unknown	N
218	211	original	Pang T	J Clin Pathol	1983	Malaysia	University of Malaya and blood bank donors from University Hospital, Kuala Lumpur.	Laboratory Studies	Yes	Unknown	Unknown			East Asia and Pacific	High	Agar	18	hours			Mixed	N
116	75	original	Pastoor R	Diagn Microbiol Infect Dis	2008	Indonesia	Hasanuddin University Hospital of South Sulawesi in Makassar Indonesia	Ambulatory/Emergency/Clinic	Yes	Unknown	Unknown	5	ml	East Asia and Pacific	High	Agar	24	hours	4 to 15		Unknown	N
256	104	original	Prakash P	J Clin Microbiol	2005	India	University Hospital, Institute of Medical Sciences, Banaras Hindu University, Varanasi Uttar Pradesh India	Other	Yes	Yes	Child	8	ml	South Asia	High	N/A					Unknown	Y
254	204	original	Pu SJ	Chinese J Microbiol Immunol	1985	Unknown																N
355	124	original	Purwaningsih S	Southeast Asian J Trop Med Public Health	2001	Indonesia		Laboratory Studies	Mixed	Unknown	Adult			East Asia and Pacific	High	Unknown	Unknown	minutes			Unknown	N
364	181	original	Qadri A	J Immunoassay	1990	India	Central Research institute Kasauli India, Lady Hardinge Medical College, New Delhi, the Department of Microbiology, All India Institute of Medical Sciences, New Delhi.	Laboratory Studies	Yes	Unknown	Unknown			South Asia	High	Unknown	Unknown				Unknown	N
255	147	original	Quang, NN	Asian Pac J Allergy Immunol	1997	Vietnam	Phuly Hospital and Institue for Clinical Research in Tropical Medicine	Hospitalized	Yes	Yes	Adult	10	ml	East Asia and Pacific	High	Agar	7	days	>5		Mixed	N
43	167	original	Quiroga T	Diagn Microbiol Infect Dis	1992	Chile	Admission to different departments of Catholic Univeristy Clinical Hospital	Hospitalized	Yes	Unknown	Unknown			Latin America and Caribbean	Medium	Unknown	Unknown				Unknown	N
40	85	original	Rahman M	Diagn Microbiol Infect Dis	2007	Bangladesh	Dhaka National and Shishu Hopsitals, Dhaka Bangladesh	Ambulatory/Emergency/Clinic	Yes	Yes	Child	4	ml	South Asia	High	agar	7	days	3 to 7		Unknown	Y
48	182	original	Rai GP	J Trop Med Hyg	1989	Unknown			Mixed													N
87	191	original	Rai GP	J Hyg Epidemiol Microbiol Immunol	1989	Unknown			Mixed													N
377	132	original	Rao PS	Indian J Med Sci	1999	Unknown																N
202	163	original	Rasaily R	Indian J Med Res	1993	Unknown																N
383	219	original	Rockhill RC	J Clin Microbiol	1980	Indonesia	Admission to Special Hospital for Infectious Diseases in Jakarta, Indonesia	Hospitalized	Yes	Yes	Unknown	3	ml	East Asia and Pacific	High	Agar	8	days	1 or more		Mixed	N
362	259	original	Sadallah F	J Infect Dis	1990	Algeria	El Kettar Hospital, Algiers, Algeria	Laboratory Studies	Yes	Unknown	Unknown			Middle East and North Africa	Medium	Unknown	Unknown				Mixed	N
318	153	original	Saha SK	Ann Trop Paediatr	1996	Bangladesh	Dhaka	Other	Mixed	Yes	Child			South Asia	High	Unknown	Unknown		5-18	days	Unknown	Y
412	106	original	Sanchez-Jimenez MM	J Med Microbiol	2004	Colombia	Patients were admitted at several hospitals of the region and Instituto Colombiano de Medicina Tropical	Hospitalized	Mixed	Mixed	Adult/Child	5	ml	Latin America and Caribbean	Medium	Broth	7	days			Mixed	N
236	224	original	Senewiratne B	Gastroenterology	1977	Unknown																N
54	256	original	Shaheen HI	Clin Infect Dis	1995	Egypt	Abassia Fever Hospital, Cairo	Hospitalized	Unknown	Yes	Adult/Child	7.5	ml	Middle East and North Africa	Medium	Agar	1	days	11	days	No	N
315	217	original	Shehabi AA	Trop Geogr Med	1981	India	J.J.M. Medical College, Davangere, Karnataka	Other	Mixed	Mixed	Child			South Asia	High	Unknown	Unknown				Unknown	Y
79	61	original	Sheikh A	Clin Vaccine Immunol	2009	Bangladesh	International Centre for Diarrhoeal Disease Research, Bangladesh-Dhaka Hospital or Dhaka Medical College Hospital	Ambulatory/Emergency/Clinic	Yes	Yes	Adult/Child	10	ml	South Asia	High	agar	Unknown		3 to 7	days	Mixed	Y
77	150	original	Shukla S	Indian J Med Sci	1997	India								South Asia	High							N
118	7	original	Siba V	Clin Vaccine Immunol	2012	Papua New Guinea	Goroka General Hospital outpatient center and Lopi Urban Clinic in Goroka, Eastern Highlands Province	Ambulatory/Emergency/Clinic	Mixed	Mixed	Adult/Child	25	ml	East Asia and Pacific	High	agar	36	hours	2	days	Unknown	N
24	189	original	Sippel J	J Clin Microbiol	1989	Pakistan	Number 14 Hospital, Rawalpindi	Hospitalized	Unknown	Yes	Adult			South Asia	High	Unknown	Unknown				Unknown	N
13	197	original	Sippel JE	Trans R Soc Trop Med Hyg	1987	Egypt	Shatby Hospital for Children, Alexandria	Hospitalized	Yes	Yes	Child	5	ml	Middle East and North Africa	Medium	Agar	1, 3, 7	days			Unknown	N
374	209	original	Sivadasan K	Lancet	1984	India	Christian Medical College Hospital, Vellore	Ambulatory/Emergency/Clinic	Unknown	Mixed	Unknown			South Asia	High	Unknown	Unknown				Unknown	N
111	29	original	Smith SI	J Infect Dev Ctries	2011	Nigeria	3 clinics in Lagos	Ambulatory/Emergency/Clinic	Yes	Yes	Adult/Child	2	ml	Sub-Saharan Africa	Medium	Agar	7	Days			Unknown	N
300	103	original	Smith SI	Br J Biomed Sci	2004	Nigeria	Unknown where patient samples came from; but study conducted at Nigerian Institute of Medical Research, Yabo, Lagos	Ambulatory/Emergency/Clinic	Unknown	Yes	Unknown	5	ml	Sub-Saharan Africa	Medium	Agar	8 (blood), 2 (stool), 1 (urine)	Days			Mixed	N
314	216	original	Somerville PC	S Afr Med J	1981	South Africa	Transvaal	Other	Mixed	Mixed	Adult/Child			Sub-Saharan Africa	Medium	Unknown	Unknown				Unknown	N
402	254	original	Song JH	J Clin Microbiol	1993	Korea South	Asan Medical Centre, Seoul	Hospitalized	Mixed	Yes	Unknown	3	ml	East Asia and Pacific	Low	Unknown	Unknown				Mixed	N
49	199	original	Srivastava L	Ann Trop Paediatr	1986	India	New Delhi	Other	Yes	Yes	Child	4	ml	South Asia	High	agar	Unknown		<1 to 3	weeks	Mixed	Y
83	5	original	Sultana S	Mymensingh Med J	2012	Bangladesh	Mymensingh Medical College, Mymensingh	Ambulatory/Emergency/Clinic	Yes	Unknown	Adult/Child			South Asia	High	Unknown	Unknown				Unknown	N
25	212	original	Sundararaj T	Trans R Soc Trop Med Hyg	1983	India	Government General Hospital, Madras	Ambulatory/Emergency/Clinic	Yes	Yes	Unknown			South Asia	High	Unknown	Unknown		≥1	weeks	Mixed	N
244	80	original	Taiwo SS	West Afr J Med	2007	Nigeria	Ladoke Akintola University of Technology and Ladoke Akintola University Teaching Hospital, Osogbo, Nigeral	Hospitalized	Yes	Yes	Adult/Child			Sub-Saharan Africa	Medium	Unknown	Unknown				Unknown	N
44	66	original	Tam FC	Diagn Microbiol Infect Dis	2008	China	Guangxi Province, China, including Hechi, Guigang, Quanzhou, and Quilin.	Other	Yes	Yes	Adult/Child			East Asia and Pacific	Medium	Agar	7	days	3	days	Unknown	N
82	251	original	Tang SW	Infect Immunity	1997	Malaysia	University Hospital, Kuala Lumpur	Ambulatory/Emergency/Clinic	Unknown	Unknown	Unknown			East Asia and Pacific	High	Unknown	Unknown				Unknown	N
96	207	original	Tantivanich S	Southeast Asian J Trop Med Public Health	1984	Unknown																N
214	127	original	Tanyigna KB	Niger J Med	2001	Nigeria	Jos Univeristy Teaching Hospital	Ambulatory/Emergency/Clinic	Yes	Yes	Unknown	2	ml	Sub-Saharan Africa	Medium	agar	24	hours			Unknown	N
5	171	original	Thevanesam V	Ceylon Med J	1992	Sri Lanka	Medical and pediatric wards of General Hospiral, Kandy	Ambulatory/Emergency/Clinic	Yes	Yes	Adult/Child			South Asia	High	Unknown	Unknown				Unknown	N
229	249	original	Thriemer K	PLoS One	2012	Tanzania	3 district hospitals of Pemba Island, Zansibar	Other	Unknown	Yes	Adult/Child	11	ml	Sub-Saharan Africa	Medium	Unknown	Unknown		5.33	days	Unknown	N
114	215	original	Tsang RS	Clin Exp Immunol	1981	Unknown	Hong Kong, guessing from the corresponding author address, but this is not explicitly stated in the text	Other	Unknown	Unknown	Adult			East Asia and Pacific	Medium	Unknown	Unknown		1 to 6	weeks	Unknown	N
46	162	original	Verdugo-Rodriguez A	Asian Pac J Allergy Immunol	1993	Multiple	University of Malaya, Kuala Lumpur, Malaysia and National Autonomous University of Mexico, Cuernavaca, Mexico	Laboratory Studies	Mixed	Yes	Unknown			Multiple	Mixed	Unknown	Unknown				Unknown	N
422	229	original	Wain J	J Infect Dev Ctries	2008	Vietnam	Centre for Tropical Diseases, Ho Chi Minh City or Privincial Hospital of Dong Thap, Vietnam	Hospitalized	Yes	Yes	Adult/Child	15	ml	East Asia and Pacific	High	agar	4	days			Unknown	N
182	184	original	West B	Trans R Soc Trop Med Hyg	1989	Papua New Guinea	Goroka Base Hospital, Eastern Highlands Province	Hospitalized	Unknown	Yes	Adult			East Asia and Pacific	High	Unknown	21	days			Mixed	N
239	122	original	Willke A	Clin Diagn Lab Immunol	2002	Turkey	Ibn-i Sina Hospital, teaching hospital of Ankara University	Other	Unknown	Yes	Adult			Europe and Central Asia	Medium	Other	Unknown				Unknown	N
279	247	original	Yap YF	Singapore Med J	1998	Malaysia	University Hospital, Kuala Lumpur	Hospitalized	Unknown	Yes	Child			East Asia and Pacific	High	Unknown	Unknown		13	days	Unknown	N
257	306	original	Youssef FG	Aust J Basic Applied Sci	2010	Egypt	Fever hospitals	Hospitalized	Yes	Yes	Adult/Child	7.5	ml	Middle East and North Africa	Medium	Other	2	weeks	>2	days	Unknown	N
16	21	original	Zaka-ur-Rab Z	Arch Dis Child	2012	India	Jawaharial Nehru Medical College and Hospital in Aligarh, India	Ambulatory/Emergency/Clinic	Unknown	Yes	Child			South Asia	High	Unknown	Unknown		8 to 14	days	No	Y
19	99	original	Zuniga J	J Clin Microbiol	2005	Chile	Lucio Cordova Infectious Diseases, Sotero del Rio and Catholic University hospitals in Santiago	Hospitalized	Unknown	Yes	Adult/Child			Latin America and Caribbean	Medium	Unknown	Unknown		12	days	Yes	N
437	310	new	Abdullah J	Brazilian Journal of Microbiology	2014	Malaysia	Institute of Research in Molecular Medicine (INFORMM), Universiti Sains Malaysia’s Culturebank, Kelantan Public Health laboratory and Institute Medical Research (IMR)	Laboratory Studies	Yes	Unknown	Unknown			East Asia and Pacific	High	Unknown	Unknown				Unknown	N
439	311	new	Adhikari A	Bmc Infectious Diseases	2015	Nepal	Capital Hospital, Kathmandu	Ambulatory/Emergency/Clinic	Yes	Yes	Adult/Child			South Asia	High	Unknown	Unknown		>3	days	No	N
441	312	new	Al-Emran HM	Clinical Infectious Diseases	2016	Burkina	Polesgo and Nioko, 2 dry slum areas in Ouagadougou, Burkina Faso.	General population/Surveillance	Unknown	Yes	Adult/Child	5	ml	Sub-Saharan Africa	Medium	agar	Unknown				Unknown	Y
443	313	new	Andrews JR	Plos Neglected Tropical Diseases	2013	Nepal	Patan Hospital Kathmandu Valley	Ambulatory/Emergency/Clinic	Mixed	Yes	Adult/Child	4	ml	South Asia	High	Agar	7	days			No	N
444	314	new	Chua AL	Asia-Pacific Journal of Public Health	2015	Malaysia	Kota Bharu Kelantan	Other	Yes	Unknown	Unknown	1	grams	East Asia and Pacific	High	Agar	18 to 24	hours			Unknown	N
448	315	new	Das S	Diagnostic Microbiology and Infectious Disease	2013	India	Dr. B. C. Roy Post Graduate Institute of Pediatric Sciences; referral pediatric hospital in Kolkata	Ambulatory/Emergency/Clinic	Yes	Yes	Child	5	ml	South Asia	High	Agar	7	days	8	days	Mixed	N
457	318	new	Islam K	Plos Neglected Tropical Diseases	2016	Bangladesh	Dhaka	Ambulatory/Emergency/Clinic	Yes	Yes	Adult/Child	7	ml	South Asia	High	agar	Unknown		4	days	Unknown	Y
460	319	new	Khan IH	Clinical and Vaccine Immunology	2016	Bangladesh	ICDDR,B Dhaka	Ambulatory/Emergency/Clinic	Yes	Yes	Child	4	ml	South Asia	High	agar	Unknown		4-5	days	Mixed	Y
461	320	new	Khanam F	Plos Neglected Tropical Diseases	2013	Bangladesh	Kamalapur icddr,b Dhaka	Ambulatory/Emergency/Clinic	Yes	Yes	Adult/Child	5	ml	South Asia	High	agar	18	hours	4	days	yes	Y
462	321	new	Limpitikul W	Plos One	2014	Thailand	Three hospitals in Songkhla province: Songkhla Hospital, Songklanagarind Hospital and Hat Yai Hospital	Other	Unknown	Yes	Child			East Asia and Pacific	High	Unknown	Unknown		5	days	Unknown	Y
464	322	new	Prasad	Indian Journal of Medical Microbiology	2015	India	Dept. of Clinical Microbiology and Immunology of Sir Ganga Ram Hospital, Delhi	Other	Yes	Mixed	Unknown			South Asia	High	Unknown	Unknown				Unknown	N
466	333	new	Maude RR	Tropical medicine & international health : TM & IH	2015	Bangladesh	Chittagong Medical College Hospital, Chittagong Bangladesh	Hospitalized	unknown	Yes	Adult/Child	7.5	ml	South Asia	High	Agar	2	days	5	days	Mixed	N
474	334	new	Mehmood K	Pakistan Journal of Medical Sciences	2015	Pakistan	Civil Hospital Karachi	Ambulatory/Emergency/Clinic	unknown	Yes	adult/child			South Asia	High	Unknown	7	days	≥3	days	Unknown	N
475	335	new	Moore CE	American Journal of Tropical Medicine and Hygiene	2014	Cambodia	AHC and two pediatric hospitals in Siem Reap	Hospitalized	Yes	yes	Child	1.5	ml	East Asia and Pacific	High	agar	1, 2, 7	days	3	days	Mixed	Y
480	337	new	Sanjeev H	Nitte University Journal of Health Science	2013	India	Department of Microbiology K.S. Hegde Medical College and Hospital Mangalore	Ambulatory/Emergency/Clinic	Yes	unknown	Unknown	10	ml	South Asia	High	Unknown	7	days			Unknown	N
482	338	new	Sankar S	Molecular Diagnosis & Therapy	2014	India	Vellore	Ambulatory/Emergency/Clinic	unknown	Yes	Adult/Child	15	ml	South Asia	High	Agar	Unknown		5 to 15+	days	Unknown	N
483	339	new	Tennant SM	Clinical Infectious Diseases	2015	Pakistan	Karachi: ) the emergency department of the Aga Khan University (AKU) Hospital; (2) the main laboratory of the AKU Hospital; and (3) specimen collection point at Garden (AKU satellite laboratory).	Ambulatory/Emergency/Clinic	Yes	Yes	Child	5.5	ml	South Asia	High	Unknown	Unknown				Unknown	Y
484	340	new	Wasihun AG	International Journal of Infectious Diseases	2015	Ethiopia	Mekelle hospital (MH) and Mekelle health center (MHC)	Ambulatory/Emergency/Clinic	Yes		Adult/Child	9	ml		Medium	Agar	24	hours			No	N
485	341	new	Zhou LQ	Plos One	2016	Nepal	Oxford University Clinical Research Unit at Patan Hospital, Kathmandu	Laboratory Studies	Yes	Yes	Unknown	15	ml	South Asia	High	Agar	24	hours			Unknown	N
497	342	grey	Aftab R	Pak J Physiol	2009	Pakistan	Medical and outdoor department of Sir Ganga Ram Hospitals, Lahore	Ambulatory/Emergency/Clinic	Yes	Yes	Unknown			South Asia	High	Unknown	Unknown		≥6	days	Unknown	N
498	343	grey	Alam AS	Bangladesh J Child Health	2011	Bangladesh	Central Hospital Ltd., Dhaka	Ambulatory/Emergency/Clinic	Yes	Yes	Child			South Asia	High	Unknown	Unknown		8.2	days	Unknown	Y
499	344	grey	Amudhavalli S	International Journal of Scientific Study	2016	India	Tertiary care hospital	Ambulatory/Emergency/Clinic	Yes	Yes	Adult/Child			South Asia	High	Unknown	Unknown		>5	days	No	N
503	345	grey	Andualem G	BMC Research Notes	2014	Ethiopia	St. Paul's general specialized Hospitals in Addis Ababa	Hospitalized	Yes	Yes	Adult/Child	9	ml	Sub-Saharan Africa	Medium	agar	18	hours	≥2	days	No	N
507	348	grey	Begum S	Bangladesh J Med Microbiol	2009	Bangladesh	Department of Microbiology, Mymensingh Medical College, Myemsingh	Ambulatory/Emergency/Clinic	Yes	Yes	Unknown			South Asia	High	Broth	Unknown					N
508	349	grey	Chaudhry R	Journal of Medical Microbiology	2010	India	All India Institute of Medical Sciences, New Delhi	Laboratory Studies	Yes		Adult/Child	7	ml	South Asia	High	Broth	Unknown				Unknown	N
509	350	grey	Chowdhury MAY	Medicine Today	2016	Bangladesh	Department of Medicine, Chittagong Medical College Hospital	Ambulatory/Emergency/Clinic	Yes	Yes	Adult			South Asia	High	Unknown	Unknown		>7 and <14	days	Unknown	N
515	353	grey	El-Deeb G	Afro-Egyptian Journal of Infectious and Endemic Diseases	2015	Egypt	Shebein El Kom Fever Hospital	Hospitalized	Yes	Yes	Adult/Child			Middle East and North Africa	Medium	Unknown	Unknown		≥2	days	Unknown	N
516	354	grey	Elnagar MKM	Indian Journal of Applied Research	2016	Egypt	Ain Shams University and Military Fever Hospital	Ambulatory/Emergency/Clinic	Yes	Yes	Adult/Child			Middle East and North Africa	Medium	N/A					Unknown	N
518	355	grey	Elseed Y	African Journal of Bacteriology Research	2015	Sudan	Omdwanban, Asalam and Salamat hospitals in Khartoum	Ambulatory/Emergency/Clinic	Yes	Yes	Adult			Sub-Saharan Africa	Medium	agar	7	days	≥2	days	No	N
519	356	grey	Hayat AS	Professional Med J	2011	Pakistan	Northern Institute of Medican Sciences (NIMS) and Ayub Teaching Hospital in Abottabad	Hospitalized	Yes	Yes	Adult			South Asia	High	agar	Unknown		<10	days	Unknown	N
520	357	grey	Hoffman S	The Journal of Infectious Diseases	1984	Indonesia	Infectious diseases Hospital of Jakarta	Hospitalized	Unknown	Unknown	Adult/Child	3	ml	East Asia and Pacific	High	agar	7	days	11.8	days	Mixed	N
521	358	grey	Khan E	J Pak Med Assoc	2002	Pakistan	No details	Other	Unknown	Unknown	Unknown			South Asia	High	agar	Unknown				Unknown	N
522	359	grey	Khan S	Indian J Med Res	2012	India	Jawaharlal Institute of Postgraduate Medical Education and Research Hospital and Government General Hospital, Puducherry	Hospitalized	Unknown	Yes	Adult/Child	5	ml	South Asia	High	Other	Unknown		1->10	days	Unknown	N
524	360	grey	Kumar KS	International Journal of Scientific Study	2016	India	Department of Pediatrics in Kilpauk Medical College	Hospitalized	Yes	Yes	Child			South Asia	High	Unknown	Unknown		>3	days	Unknown	Y
528	362	grey	Noorbakhsh S	Iranian J Publ Health	2003	Iran	Rasool akram hospital	Laboratory Studies	Unknown	Yes	Child			Middle East and North Africa	Medium	Unknown	Unknown				Unknown	N
530	363	grey	Prakash P	Journal of Tropical Pediatrics	2007	India		Other	Yes	Unknown	Child			South Asia	High	Unknown	Unknown		3-12	days	Unknown	Y
534	364	grey	Rubin FA	Journal of Clinical Microbiology	1989	Indonesia	Infectious diseases Hospital of Jakarta	Hospitalized	Yes	Yes	Adult/child	18	ml	East Asia and Pacific	High	Unknown	Unknown				Unknown	N
535	365	grey	Shetty NP	American Journal of Clinical Pathology	1985	India	St. John's Medical College Hospital, Bangalore	Hospitalized	Yes	Yes	Unknown			South Asia	High	Broth	Unknown		8 to 15	days	Unknown	N
544	368	grey	Qadri F	International Conference on Typhoid Fever and Other Invasive Salmonelloses	2013	Bangladesh		Other	Yes	Unknown	Adult/Child			South Asia	High	Unknown	Unknown				Unknown	N
548	371	grey	Telles JN	International Conference on Typhoid Fever and Other Invasive Salmonelloses	2015	Bangladesh	Dhaka: First evaluation of PCR assay	Laboratory Studies	Yes	Yes	Unknown	8 to 9	mL	South Asia	High	Unknown					Unknown	N
