# Supplementary material for: Comparative accuracy of typhoid diagnostic tools: A Bayesian latent-class network analysis
Source: PLoS Negl Trop Dis. 2019 May 8;13(5):e0007303. doi: 10.1371/journal.pntd.0007303 (PMC6527309; doi:10.1371/journal.pntd.0007303)
Supplement: S4 Table — (XLSX) [file pntd.0007303.s004.xlsx]

## Sheet: Sheet1
Uniqueid	StudyID	Storey status	First Author	Journal	Year	Index: Method of detection	Index: Specify in detail what is detected	Index: Specimen type	Index: Commercially available	Ref: Method of detection	Ref: Specify in detail what is detected	Ref: Specimen type	Ref: Commercially available	Able to extract absolute numbers for 2x2 table	# of samples analyzed	# true positives	# false positives	# false negatives	# true negatives	Country	World Bank Regions
95	82	original	Abdoel TH	Trans R Soc Trop Med Hyg	2007	antibody	Latex agglutination assay to detect anti-LPS (Omega Teknika Ltd, Ireland)	serum	unclear	viable bacteria	blood culture, S.typhi or paratyphiA, 5ml inoculated	blood	n	y	330	32	8	44	246	Indonesia	East Asia and Pacific
293	82	original	Abdoel TH	Trans R Soc Trop Med Hyg	2007	Widal	Widal test, O antigen, cutoff >=1:320, (Murex Biotech Ltd, UK)	serum	y	viable bacteria	blood culture, S.typhi or paratyphiA, 5ml inoculated	blood	n	y	330	38	3	38	251	Indonesia	East Asia and Pacific
316	214	original	Abraham G	Trop Geogr Med	1981	Widal	Widal test, slide agglutination, cutoff not prespecified, reported here O and/or H antigen >=1:80 (Difco)	serum	y	viable bacteria	culture proven typhoid patients, methods not specified	unclear	unclear	y	150	43	6	7	94	Ethiopia	Sub-Saharan Africa
426	301	original	Akoh JA	Trop Doct	1991	viable bacteria	blood culture, 2ml inoculated in thioglycolate broth	blood	n	viable bacteria	bone marrow culture, 1-2ml inoculated into thioglycolate broth	bone marrow aspirate	n	y	31	8	3	11	9	Ethiopia	Sub-Saharan Africa
400	72	original	Ali A	Epi Infect	2009	DNA	nested PCR to detect S.typhi and S.paratyphi A, DNA extracted from 200ul of overnight blood culture broth	blood culture broth	n	viable bacteria	blood culture, 2ml inoculated in 16ml TSB with SPS, incubated at 37C for 72hrs	blood	n	y	60	17	25	0	18	Pakistan	South Asia
100	4	original	Almogren A	Pol J Microbiol	2012	Widal	modified Widal, microplate agglutination assay (H and O antigens), 1) with BSA	serum	n	Widal	widal tube test (Murex Biotech Limited, UK)	serum	y	y	37	29	1	6	1	Saudi Arabia	Middle East and North Africa
101	4	original	Almogren A	Pol J Microbiol	2012	Widal	modified Widal, microplate agglutination assay (H and O antigens), 2) SRBC absorbed	serum	n	Widal	widal tube test (Murex Biotech Limited, UK)	serum	y	y	37	35	2	0	0	Saudi Arabia	Middle East and North Africa
102	4	original	Almogren A	Pol J Microbiol	2012	Widal	modified Widal, microplate agglutination assay (H and O antigens), 3) heat inactivate	serum	n	Widal	widal tube test (Murex Biotech Limited, UK)	serum	y	y	37	19	0	16	2	Saudi Arabia	Middle East and North Africa
199	78	original	Ambati SR	Indian J Pediatr	2007	Widal	Widal test, cutoff >=1:160 for TO and/or TH (Span Diagnostics, India)	serum	y	DNA	nested PCR	blood	n	y	71	19	9	24	19	India	South Asia
200	78	original	Ambati SR	Indian J Pediatr	2007	Widal	Widal test, cutoff >=1:160 for TO and/or TH (Span Diagnostics, India)	serum	y	clinical suspicion	cases selected based on high index of clinical suspicion: continuous high grade fever, toxic appearance, abdominal discomfort, relative bradycardia, splenomegaly, hepatomegaly, other causes of fever ruled out	clinical	n	y	71	26	2	26	17	India	South Asia
394	78	original	Ambati SR	Indian J Pediatr	2007	DNA	nested PCR, to detect flagellin (H-1d) gene, volume of urine for DNA extraction unclear	urine	n	DNA	nested PCR, to detect flagellin (H-1d) gene, volume of blood for DNA extraction unclear	blood	n	y	71	42	1	1	27	India	South Asia
395	78	original	Ambati SR	Indian J Pediatr	2007	DNA	nested PCR, to detect flagellin (H-1d) gene, volume of blood for DNA extraction unclear	blood	n	clinical suspicion	cases selected based on high index of clinical suspicion: continuous high grade fever, toxic appearance, abdominal discomfort, relative bradycardia, splenomegaly, hepatomegaly, other causes of fever ruled out	clinical	n	y	71	43	0	9	19	India	South Asia
396	78	original	Ambati SR	Indian J Pediatr	2007	DNA	nested PCR, to detect flagellin (H-1d) gene, volume of urine for DNA extraction unclear	urine	n	clinical suspicion	cases selected based on high index of clinical suspicion: continuous high grade fever, toxic appearance, abdominal discomfort, relative bradycardia, splenomegaly, hepatomegaly, other causes of fever ruled out	clinical	n	y	71	43	0	9	19	India	South Asia
423	78	original	Ambati SR	Indian J Pediatr	2007	viable bacteria	blood culture, 2-20ml inoculated depending on age	blood	n	DNA	nested PCR	blood	n	y	71	14	0	29	28	India	South Asia
424	78	original	Ambati SR	Indian J Pediatr	2007	viable bacteria	blood culture, 2-20ml inoculated depending on age into blood culture bottles (HiMedia, India), incubated for 7 dys	blood	n	clinical suspicion	cases selected basis on high index of clinical suspicion: continuous high grade fever, toxic appearance, abdominal discomfort, relative bradycardia, splenomegaly, hepatomegaly, other causes of fever ruled out	clinical	n	y	71	14	0	38	19	India	South Asia
435	78	original	Ambati SR	Indian J Pediatr	2007	viable bacteria	Urine culture, 10ml urine inoculated	urine	n	clinical suspicion	cases selected based on high index of clinical suspicion: continuous high grade fever, toxic appearance, abdominal discomfort, relative bradycardia, splenomegaly, hepatomegaly, other causes of fever ruled out	clinical	n	y	71	2	0	50	19	India	South Asia
436	309	original	Andrews JR	PLoS NTD	2013	viable bacteria	blood culture, using electricity-free culturing approach, BacT/Alert culture bottles (biomerieux, USA), 4ml blood	blood	n	viable bacteria	blood culture, 30-50ml media containing tryptone soya broth inoculated with 4ml blood, BACTEC peds plus bottles used for pediatric patients, inclubated at 37 in standard incubator	blood	n	y	304	50	10	5	239	Nepal	South Asia
76	30	original	Anusha R	Ann Trop Paediatr	2011	antibody	Enterocheck WB, detects anti-LPS IgM (Zephyr Biomedicals, India)	serum	y	viable bacteria	blood culture (3-5ml inoculated into BacT/Alert PF bottles, culturing time unspecified)	blood	y	y	450	47	45	8	350	India	South Asia
249	174	original	Aquino RL	Southeast Asian J Trop Med Public Health	1991	Widal	Widal test, H antigen, cutoff not prespecified (>=1:20 reported here), (Wellcome Diagnostic, UK)	serum	y	viable bacteria	isolation of S.typhi or paratyphi A from blood, stool or urine	blood, stool, urine	unclear	y	131	7	2	55	67	Unknown
306	174	original	Aquino RL	Southeast Asian J Trop Med Public Health	1991	Widal	Widal test, O antigen, cutoff not prespecified (>=1:20 reported here), (Wellcome Diagnostic, UK)	serum	y	viable bacteria	isolation of S.typhi or paratyphi A from blood, stool or urine	blood, stool, urine	unclear	y	131	38	8	24	61	Unknown
416	79	original	Aziah I	Diagn Microbiol Infect Dis	2007	DNA	ready-to-use PCR test for S.typhi, to detect ST50 gene, DNA extracted from 1ml blood culture broth,	blood culture broth	n	viable bacteria	blood culture, using BACTEC broth (BD, USA), methods not further described	blood	y	y	73	29	0	4	40	Malaysia	East Asia and Pacific
220	39	original	Bakr WM	Ann Clin Microbiol Antimicrob	2011	Widal	Widal test, H antigen (Biosystems SA, Spain), cutoff 1:160	serum	y	clinical suspicion	suffering from continuous fever >38 in addition to headache, constipation or diarrhea	clinical	n	y	175	121	0	29	25	Egypt	Middle East and North Africa
221	39	original	Bakr WM	Ann Clin Microbiol Antimicrob	2011	Widal	Widal test, H antigen (Biosystems SA, Spain), cutoff 1:160	serum	y	antibody	IgM anti-LPS ELISA (Bio-quant Inc, USA)	serum	y	y	91	54	17	13	7	Egypt	Middle East and North Africa
222	39	original	Bakr WM	Ann Clin Microbiol Antimicrob	2011	Widal	Widal test, H antigen (Biotec, UK), cutoff 1:160	serum	y	clinical suspicion	suffering from continuous fever >38 in addition to headache, constipation or diarrhea	clinical	n	y	175	104	0	46	25	Egypt	Middle East and North Africa
223	39	original	Bakr WM	Ann Clin Microbiol Antimicrob	2011	Widal	Widal test, H antigen (Biotec, UK), cutoff 1:160	serum	y	antibody	IgM anti-LPS ELISA (Bio-quant Inc, USA)	serum	y	y	91	49	11	18	13	Egypt	Middle East and North Africa
224	39	original	Bakr WM	Ann Clin Microbiol Antimicrob	2011	Widal	Widal test, H antigen (Dialab, Austria), cutoff 1:160	serum	y	clinical suspicion	suffering from continuous fever >38 in addition to headache, constipation or diarrhea	clinical	n	y	175	64	0	86	25	Egypt	Middle East and North Africa
225	39	original	Bakr WM	Ann Clin Microbiol Antimicrob	2011	Widal	Widal test, H antigen (Dialab, Austria), cutoff 1:160	serum	y	antibody	IgM anti-LPS ELISA (Bio-quant Inc, USA)	serum	y	y	91	37	2	30	22	Egypt	Middle East and North Africa
226	39	original	Bakr WM	Ann Clin Microbiol Antimicrob	2011	Widal	Widal test, H antigen (Remel Europe Ltd, UK), cutoff 1:160	serum	y	clinical suspicion	suffering from continuous fever >38 in addition to headache, constipation or diarrhea	clinical	n	y	175	127	0	23	25	Egypt	Middle East and North Africa
227	39	original	Bakr WM	Ann Clin Microbiol Antimicrob	2011	Widal	Widal test, H antigen (Remel Europe Ltd, UK), cutoff 1:160	serum	y	antibody	IgM anti-LPS ELISA (Bio-quant Inc, USA)	serum	y	y	91	56	19	11	5	Egypt	Middle East and North Africa
259	39	original	Bakr WM	Ann Clin Microbiol Antimicrob	2011	Widal	Widal test, O antigen (Biosystems SA, Spain), cutoff 1:160	serum	y	clinical suspicion	suffering from continuous fever >38 in addition to headache, constipation or diarrhea	clinical	n	y	175	97	0	53	25	Egypt	Middle East and North Africa
260	39	original	Bakr WM	Ann Clin Microbiol Antimicrob	2011	Widal	Widal test, O antigen (Biosystems SA, Spain), cutoff 1:160	serum	y	antibody	IgM anti-LPS ELISA (Bio-quant Inc, USA)	serum	y	y	91	56	1	11	23	Egypt	Middle East and North Africa
261	39	original	Bakr WM	Ann Clin Microbiol Antimicrob	2011	Widal	Widal test, O antigen (Biotec, UK), cutoff 1:160	serum	y	clinical suspicion	suffering from continuous fever >38 in addition to headache, constipation or diarrhea	clinical	n	y	175	97	0	53	25	Egypt	Middle East and North Africa
262	39	original	Bakr WM	Ann Clin Microbiol Antimicrob	2011	Widal	Widal test, O antigen (Biotec, UK), cutoff 1:160	serum	y	antibody	IgM anti-LPS ELISA (Bio-quant Inc, USA)	serum	y	y	91	54	4	13	20	Egypt	Middle East and North Africa
263	39	original	Bakr WM	Ann Clin Microbiol Antimicrob	2011	Widal	Widal test, O antigen (Dialab, Austria), cutoff 1:160	serum	y	clinical suspicion	suffering from continuous fever >38 in addition to headache, constipation or diarrhea	clinical	n	y	175	57	0	93	25	Egypt	Middle East and North Africa
264	39	original	Bakr WM	Ann Clin Microbiol Antimicrob	2011	Widal	Widal test, O antigen (Dialab, Austria), cutoff 1:160	serum	y	antibody	IgM anti-LPS ELISA (Bio-quant Inc, USA)	serum	y	y	91	32	1	35	23	Egypt	Middle East and North Africa
269	39	original	Bakr WM	Ann Clin Microbiol Antimicrob	2011	Widal	Widal test, O antigen (Remel Europe Ltd, UK), cutoff 1:160	serum	y	clinical suspicion	suffering from continuous fever >38 in addition to headache, constipation or diarrhea	clinical	n	y	175	108	0	42	25	Egypt	Middle East and North Africa
270	39	original	Bakr WM	Ann Clin Microbiol Antimicrob	2011	Widal	Widal test, O antigen (Remel Europe Ltd, UK), cutoff 1:160	serum	y	antibody	IgM anti-LPS ELISA (Bio-quant Inc, USA)	serum	y	y	91	60	4	7	20	Egypt	Middle East and North Africa
231	194	original	Banchuin N	Asian Pac J Allergy Immunol	1987	Widal	Widal test, H antigen cutoff >=1:100 (Gamma Diagnostic, USA)	serum	y	viable bacteria	blood culture pos for s.typhi, methods not specified	blood	unclear	y	46	4	4	5	33	Thailand	East Asia and Pacific
281	194	original	Banchuin N	Asian Pac J Allergy Immunol	1987	Widal	Widal test, O antigen cutoff >=1:80 (Gamma Diagnostic, USA)	serum	y	viable bacteria	blood culture pos for s.typhi, methods not specified	blood	unclear	y	46	3	4	6	33	Thailand	East Asia and Pacific
360	194	original	Banchuin N	Asian Pac J Allergy Immunol	1987	antigen	double antibody sandwich ELISA to detect S.typhi protein antigen	serum	n	viable bacteria	blood culture pos for s.typhi, methods not specified	blood	unclear	y	46	7	11	2	26	Thailand	East Asia and Pacific
361	194	original	Banchuin N	Asian Pac J Allergy Immunol	1987	antigen	double antibody sandwich ELISA to detect S.typhi protein antigen	urine	n	viable bacteria	blood culture pos for s.typhi, methods not specified	blood	unclear	y	46	7	4	2	33	Thailand	East Asia and Pacific
157	65	original	Begum Z	Mymensingh Med J	2009	antibody	Typhidot M (DOT EIA, manufacturer not specified)	serum	unclear	viable bacteria	blood culture (trypticase soya broth with sodium polyanethol sulfonate)	blood	n	y	75	13	23	1	38	Bangladesh	South Asia
158	65	original	Begum Z	Mymensingh Med J	2009	antibody	Typhidot M (DOT EIA, manufacturer not specified)	serum	unclear	CRS	blood culture or rise in Widal titer (length of followup not specified)	blood and serum	n	y	75	32	4	3	36	Bangladesh	South Asia
184	65	original	Begum Z	Mymensingh Med J	2009	Widal	Widal test (cutoff, antigens, and manufacturer not specified)	serum	unclear	viable bacteria	blood culture (trypticase soya broth with sodium polyanethol sulfonate)	blood	n	y	75	6	15	8	46	Bangladesh	South Asia
185	65	original	Begum Z	Mymensingh Med J	2009	Widal	Widal test (cutoff, antigens, and manufacturer not specified)	serum	unclear	CRS	blood culture or rise in Widal titer (length of followup not specified)	blood and serum	n	y	75	15	6	20	34	Bangladesh	South Asia
2	37	original	Beig FK	Braz J Infect Dis	2010	Diazo	Diazo (??)	urine	unclear	viable bacteria	blood culture (5ml inoculated, incubation time unspecified)	blood	n	y	145	26	68	4	47	India	South Asia
159	37	original	Beig FK	Braz J Infect Dis	2010	antibody	Typhidot M test (Malaysian Biodiagnostics)	serum	y	viable bacteria	blood culture (5ml inoculated, incubation time unspecified)	blood	n	y	145	27	71	3	44	India	South Asia
188	37	original	Beig FK	Braz J Infect Dis	2010	Widal	Widal test (pos: H>=1:200, O:>=100, Span Diagnostic Limited, India)	serum	y	viable bacteria	blood culture (5ml inoculated, incubation time unspecified)	blood	n	y	145	12	62	18	53	India	South Asia
161	136	original	Bhutta ZA	Am J Trop Med Hyg	1999	antibody	Typhidot, (Malaysian biodiagnostics research, malaysia)	serum	y	viable bacteria	blood and/or bone marrow culture	blood, bone marrow aspirate	unclear	y	72	43	6	3	20	Pakistan	South Asia
162	136	original	Bhutta ZA	Am J Trop Med Hyg	1999	antibody	Typhidot, (Malaysian biodiagnostics research, malaysia)	serum	y	CRS	blood/bone marrow culture or clinical diagnosis	blood, clinical	n	y	97	50	20	21	6	Pakistan	South Asia
172	136	original	Bhutta ZA	Am J Trop Med Hyg	1999	antibody	Typhidot-M, (Malaysian biodiagnostics research, malaysia)	serum	y	viable bacteria	blood and/or bone marrow culture	blood, bone marrow aspirate	unclear	y	72	39	3	7	23	Pakistan	South Asia
173	136	original	Bhutta ZA	Am J Trop Med Hyg	1999	antibody	Typhidot-M, (Malaysian biodiagnostics research, malaysia)	serum	y	CRS	blood/bone marrow culture or clinical diagnosis	blood, clinical	n	y	97	52	23	19	3	Pakistan	South Asia
212	136	original	Bhutta ZA	Am J Trop Med Hyg	1999	Widal	Widal test, O and H antigens, cutoff not specified (Wellcome Diagnostic, UK)	serum	y	viable bacteria	blood and/or bone marrow culture	blood, bone marrow aspirate	unclear	y	72	29	5	17	21	Pakistan	South Asia
213	136	original	Bhutta ZA	Am J Trop Med Hyg	1999	Widal	Widal test, O and H antigens, cutoff not specified (Wellcome Diagnostic, UK)	serum	y	CRS	blood/bone marrow culture or clinical diagnosis	blood, clinical	n	y	97	39	21	32	5	Pakistan	South Asia
389	136	original	Bhutta ZA	Am J Trop Med Hyg	1999	composite	combined cultures (blood and/or bone marrow) and Typhidot	blood, bone marrow, serum	n	CRS	blood/bone marrow culture or clinical diagnosis	blood, clinical	n	y	97	57	6	14	20	Pakistan	South Asia
390	136	original	Bhutta ZA	Am J Trop Med Hyg	1999	composite	combined cultures (blood and/or bone marrow) and Typhidot-M	blood, bone marrow, serum	n	CRS	blood/bone marrow culture or clinical diagnosis	blood, clinical	n	y	97	59	3	12	23	Pakistan	South Asia
391	136	original	Bhutta ZA	Am J Trop Med Hyg	1999	composite	combined cultures (blood and/or bone marrow) and Widal test	blood, bone marrow, serum	n	CRS	blood/bone marrow culture or clinical diagnosis	blood, clinical	n	y	97	56	5	15	21	Pakistan	South Asia
419	136	original	Bhutta ZA	Am J Trop Med Hyg	1999	viable bacteria	blood and/or bone marrow culture	blood, bone marrow	unclear	CRS	blood/bone marrow culture or clinical diagnosis	blood, clinical	n	y	97	46	0	25	26	Pakistan	South Asia
237	198	original	Buck RL	Trans R Soc Trop Med Hyg	1987	Widal	Widal test, H antigen, cutoff >=1:160,	serum	n	viable bacteria	isolation of typhoid or paratyphoid in any of 4 or 5 types of clinical specimen (blood, blood clot, urine, stool, duodenal string capsule, bone marrow)	blood, blood clot, urine, stool, duodenal string capsule, bone marrow	n	y	101	22	4	22	53	Philippines	East Asia and Pacific
303	198	original	Buck RL	Trans R Soc Trop Med Hyg	1987	Widal	Widal test, O antigen, cutoff >=1:80,	serum	n	viable bacteria	isolation of typhoid or paratyphoid in any of 4 or 5 types of clinical specimen (blood, blood clot, urine, stool, duodenal string capsule, bone marrow)	blood, blood clot, urine, stool, duodenal string capsule, bone marrow	n	y	101	28	0	16	57	Philippines	East Asia and Pacific
381	168	original	Casanueva V	Pediatr Infect Dis J	1992	antigen	serum adenosine deaminase, cutoff not prespecified, >=80 units/liter	serum	n	viable bacteria	blood culture for S.typhi, methods not specified	blood	unclear	y	195	56	10	6	123	Chile	Latin America and Caribbean
372	6	original	Castonguay-Vanier J	J Clin Microbiol	2013	antigen	One Step Salmonella Typhi Ag Rapid Detection Kit (Standard Diagnostics, South Korea)	blood culture fluid	y	viable bacteria	blood culture, 5ml/adults or 2ml/<15yrs or 1ml/<1yr inoculated in tryptic hydrolysate of casein and soy peptone, cultured at 37 for 7 days with subculturing on chocolate, blood and MacConkey agar	blood	n	y	221	29	4	1	187	Laos	East Asia and Pacific
359	298	original	Chaicumpa W	J Clin Microbiol	1988	antigen	double antibody sandwich ELISA to detect S.typhi antigen	urine	n	viable bacteria	blood culture pos for S.typhi, methods not specified	blood	unclear	y	59	11	12	6	30	Thailand	East Asia and Pacific
386	298	original	Chaicumpa W	J Clin Microbiol	1988	antigen	triple antibody sandwich ELISA to detect S.typhi antigen	urine	n	viable bacteria	blood culture pos for S.typhi, methods not specified	blood	unclear	y	58	7	6	10	35	Thailand	East Asia and Pacific
180	130	original	Chart H	J Clin Pathol	2000	Widal	Widal agglutination test to detect S.typhi ViI antigen, cutoff >=1:40	serum	n	viable bacteria	culture pos for S.typhi	unclear	unclear	y	83	69	7	4	3	Kuwait	Middle East and North Africa
411	151	original	Chaudhry R	J Clin Pathol	1997	DNA	PCR to detect flagellin gene of S.typhi	citrated blood or cultured blood clot	n	viable bacteria	blood culture pos for S.typhi, methods not specified	blood	unclear	y	84	21	4	0	59	India	South Asia
39	297	original	Cheesbrough JS	Pediatr Infect Dis J	1997	antibody	EIA to detect antibodies to Salmonella LPS, >3 SD above control grp	serum	n	viable bacteria	blood culture pos for Salmonella spp., 1-5ml cultured by Oxoid signal system, at 35C for 7dys, subcultured on blood, chocolate and macconkey agar	blood	y	y	117	40	40	6	31	Zaire (Democratic Republic of Congo)	Sub-Saharan Africa
196	170	original	Chew SK	J Trop Med Hyg	1992	Widal	widal test, (wellcome diagnostics UK), H antigen, cutoff not pre-specified (>=1:40 reported here)	serum	y	viable bacteria	blood culture confirmed S.typhi, methods not specified	blood	unclear	y	75	18	9	7	41	Singapore	East Asia and Pacific
197	170	original	Chew SK	J Trop Med Hyg	1992	Widal	widal test, (wellcome diagnostics UK), O antigen, cutoff not pre-specified (>=1:40 reported here)	serum	y	viable bacteria	blood culture confirmed S.typhi, methods not specified	blood	unclear	y	75	14	0	11	50	Singapore	East Asia and Pacific
34	220	original	Chitkara YK	Am J Clin Pathol	1979	antibody	Direct bacterial agglutination test, using Vi antigen (Difco), cutoff >=1:10	serum	n	viable bacteria	isolation of S.typhi from stool	stool	n	y	131	12	26	0	93	Jamaica	Latin America and Caribbean
84	220	original	Chitkara YK	Am J Clin Pathol	1979	antibody	Immunoflourescent Vi test, Vi antigen from Citrobacter, cutoff >=1:160	serum	n	viable bacteria	isolation of S.typhi from stool	stool	n	y	131	11	2	1	117	Jamaica	Latin America and Caribbean
140	128	original	Choo KE	J Trop Pediatr	2001	antibody	Typhidot IgG	serum	unclear	CRS	blood and/or stool culture pos for S.typhi or culture neg but had at least 6 other features typical of enteric fever	blood, stool, clinical	n	n - from author	227	117	0	51	59	Malaysia	East Asia and Pacific
164	128	original	Choo KE	J Trop Pediatr	2001	antibody	Typhidot, IgM	serum	unclear	CRS	blood and/or stool culture pos for S.typhi or culture neg but had at least 6 other features typical of enteric fever	blood, stool, clinical	n	n - from author	227	138	0	30	59	Malaysia	East Asia and Pacific
219	128	original	Choo KE	J Trop Pediatr	2001	Widal	Widal test, H antigen	serum	unclear	CRS	blood and/or stool culture pos for S.typhi or culture neg but had at least 6 other features typical of enteric fever	blood, stool, clinical	n	n - from author	227	140	10	28	49	Malaysia	East Asia and Pacific
258	128	original	Choo KE	J Trop Pediatr	2001	Widal	Widal test, O antigen	serum	unclear	CRS	blood and/or stool culture pos for S.typhi or culture neg but had at least 6 other features typical of enteric fever	blood, stool, clinical	n	n - from author	227	145	11	23	48	Malaysia	East Asia and Pacific
354	128	original	Choo KE	J Trop Pediatr	2001	antigen	C-reactive protein, cutoff >=30.0mg/l, (TDx, Abbott Labs, USA)	serum	y	CRS	blood and/or stool culture pos for S.typhi or culture neg but had at least 6 other features typical of enteric fever	blood, stool, clinical	n	n - from author	227	114	25	54	34	Malaysia	East Asia and Pacific
170	140	original	Choo KE	Acta Trop	1999	antibody	Typhidot, manufacturer not specified	serum	unclear	viable bacteria	blood and/or stool culture pos for S.typhi	blood, stool	n	y	100	25	5	3	67	Malaysia	East Asia and Pacific
171	140	original	Choo KE	Acta Trop	1999	antibody	Typhidot, manufacturer not specified	serum	unclear	CRS	blood and/or stool culture pos for S.typhi and/or had clinical features strongly suggestive of enteric fever	blood, stool, clinical	n	y	134	56	5	6	67	Malaysia	East Asia and Pacific
174	140	original	Choo KE	Acta Trop	1999	antibody	Typhidot-M, manufacturer not specified	serum	unclear	viable bacteria	blood and/or stool culture pos for S.typhi	blood, stool	n	y	100	25	5	3	67	Malaysia	East Asia and Pacific
175	140	original	Choo KE	Acta Trop	1999	antibody	Typhidot-M, manufacturer not specified	serum	unclear	CRS	blood and/or stool culture pos for S.typhi and/or had clinical features strongly suggestive of enteric fever	blood, stool, clinical	n	y	134	56	5	6	67	Malaysia	East Asia and Pacific
194	140	original	Choo KE	Acta Trop	1999	Widal	Widal test, antigens not specified (Wellcome Diagnostic, UK), cutoff >=1:80	serum	y	viable bacteria	blood and/or stool culture pos for S.typhi	blood, stool	n	y	100	26	14	2	58	Malaysia	East Asia and Pacific
195	140	original	Choo KE	Acta Trop	1999	Widal	Widal test, antigens not specified (Wellcome Diagnostic, UK), cutoff >=1:80	serum	y	CRS	blood and/or stool culture pos for S.typhi and/or had clinical features strongly suggestive of enteric fever	blood, stool, clinical	n	y	134	57	14	5	58	Malaysia	East Asia and Pacific
38	158	original	Choo KE	Clin Infect Dis	1994	antibody	Dot EIA to detect anti-OMP IgM or IgG	serum	n	viable bacteria	isolation of S.typhi from blood, stool or urine,	blood, stool, urine	n	y	109	40	17	2	50	Malaysia	East Asia and Pacific
217	158	original	Choo KE	Clin Infect Dis	1994	Widal	Widal test, H and/or O >=1:80, (Wellcome Diagnostics, UK)	serum	y	viable bacteria	isolation of S.typhi from blood, stool or urine,	blood, stool, urine	n	y	109	41	22	1	45	Malaysia	East Asia and Pacific
250	165	original	Choo KE	J Paediatr Child Health	1993	Widal	Widal test, H antigen, cutoff not prespecified (>=1:40 reported here), (Wellcome Diagnostic, UK)	serum	y	viable bacteria	isolation of S.typhi from blood or stool or urine,	blood, stool, urine	n	y	2382	119	215	26	2022	Malaysia	East Asia and Pacific
308	165	original	Choo KE	J Paediatr Child Health	1993	Widal	Widal test, O antigen, cutoff not prespecified (>=1:40 reported here), (Wellcome Diagnostic, UK)	serum	y	viable bacteria	isolation of S.typhi from blood or stool or urine,	blood, stool, urine	n	y	2382	107	173	38	2064	Malaysia	East Asia and Pacific
242	195	original	Chow CB	Pediatr Infect Dis J	1987	Widal	Widal test, H antigen, cutoff >=1:50, (Standard Lab for Serologic Reagents, UK)	serum	y	viable bacteria	isolation of S.typhi from blood and/or stool,	blood, stool	n	y	245	69	1	26	149	Hong King, China	East Asia and Pacific
298	195	original	Chow CB	Pediatr Infect Dis J	1987	Widal	Widal test, O antigen, cutoff >=1:50, (Standard Lab for Serologic Reagents, UK)	serum	y	viable bacteria	isolation of S.typhi from blood and/or stool,	blood, stool	n	y	245	74	0	21	150	Hong King, China	East Asia and Pacific
109	200	original	Coovadia YM	J Clin Pathol	1986	antibody	Passive hemagglutination test to detect anti-S.typhi LPS	serum	n	viable bacteria	blood culture pos for S.typhi, methods not specified	blood	unclear	y	235	121	2	31	81	South Africa	Sub-Saharan Africa
248	200	original	Coovadia YM	J Clin Pathol	1986	Widal	Widal test, H antigen, cutoff >=1:80, (Wellcome, UK)	serum	y	viable bacteria	blood culture pos for S.typhi, methods not specified	blood	unclear	y	218	124	4	28	62	South Africa	Sub-Saharan Africa
305	200	original	Coovadia YM	J Clin Pathol	1986	Widal	Widal test, O antigen, cutoff >=1:80, (Wellcome, UK)	serum	y	viable bacteria	blood culture pos for S.typhi, methods not specified	blood	unclear	y	218	108	2	44	64	South Africa	Sub-Saharan Africa
93	295	original	Das S	Diagn Microbiol Infect Dis	2013	antibody	Lateral flow dip stick test (IC-LFT), detects anti-LPS and flagellin IgM and IgG (Span Diagnostics, India)	serum	y	viable bacteria	blood culture, 4ml inoculated in Bactec Peds Plus bottle and incubated in Bactec 9120 system for 7 days with subculturing (BD, USA)	blood	y	y	336	55	74	25	182	India	South Asia
94	295	original	Das S	Diagn Microbiol Infect Dis	2013	antibody	Lateral flow dip stick test (IC-LFT), detects anti-LPS and flagellin IgM and IgG (Span Diagnostics, India)	serum	y	clinical suspicion	children who presented with high fever (>39C) and other signs and symptoms suggestive of typhoid fever	clinical	n	y	102	42	3	40	17	India	South Asia
274	295	original	Das S	Diagn Microbiol Infect Dis	2013	Widal	Widal test, O antigen >=1:80 (Span Diagnostics, India)	serum	y	viable bacteria	blood culture, 4ml inoculated in Bactec Peds Plus bottle and incubated in Bactec 9120 system for 7 days with subculturing (BD, USA)	blood	y	y	336	50	161	30	95	India	South Asia
275	295	original	Das S	Diagn Microbiol Infect Dis	2013	Widal	Widal test, O antigen >=1:80 (Span Diagnostics, India)	serum	y	clinical suspicion	children who presented with high fever (>39C) and other signs and symptoms suggestive of typhoid fever	clinical	n	y	102	36	7	46	13	India	South Asia
427	295	original	Das S	Diagn Microbiol Infect Dis	2013	viable bacteria	blood culture, 4ml inoculated in Bactec Peds Plus bottle and incubated in Bactec 9120 system for 7 days with subculturing (BD, USA)	blood	y	clinical suspicion	children who presented with high fever (>39C) and other signs and symptoms suggestive of typhoid fever	clinical	n	y	102	9	0	73	20	India	South Asia
272	294	original	Devrim I	Central Euro J Med	2008	Widal	Widal test, O antigen >=1:160,	serum	y	viable bacteria	blood culture pos for S.typhi, 5ml blood inoculated in 15ml bile broth	blood	unclear	y	45	1	18	0	26	Turkey	Europe and Central Asia
414	294	original	Devrim I	Central Euro J Med	2008	DNA	PCR, DNA extracted from 1ml blood,	blood	n	viable bacteria	blood culture pos for S.typhi, 5ml blood inoculated in 15ml bile broth	blood	unclear	y	45	1	1	0	43	Turkey	Europe and Central Asia
186	87	original	Dong B	Epidemiol Infect	2007	composite	pos to any of the following: Widal test (cutoff TO>=1:80 & TH>A), and Tubex (>=4, IDL biotech, sweden), and Typhidot-M	serum	n	viable bacteria	blood culture, 8ml inoculated in BACTEC plus blood culture bottles (BD, USA)	blood	y	y	34	5	0	8	21	China	East Asia and Pacific
187	87	original	Dong B	Epidemiol Infect	2007	composite	pos to any of the following: Widal test (cutoff TO>=1:80 & TH>A), and Tubex (>=4, IDL biotech, sweden), and Typhidot-M	serum	n	viable bacteria	blood culture, 8ml inoculated in BACTEC plus blood culture bottles (BD, USA)	blood	y	y	1732	5	15	8	1704	China	East Asia and Pacific
420	179	original	Duthie R	J Clin Pathol	1990	viable bacteria	blood clot culture, inoculated in 10ml 0.5% bile salt broth (Oxoid), subcultured after 2 and 6 days, DCA and MacConkey agar	blood clot	n	viable bacteria	blood culture, Bactec 460 radiometric system (Johnson Lab, USA)	blood	y	y	42	14	3	25	0	Hong Kong, China	East Asia and Pacific
124	90	original	Dutta S	Diagn Microbiol Infect Dis	2006	antibody	Tubex test IgM, followed manufacturers instructions	serum	y	viable bacteria	blood culture, 8-5ml blood inoculated into Bactec plus bottles, incubated for 7 days at 37C (BD, USA)	blood	y	y	216	58	14	45	99	India	South Asia
169	90	original	Dutta S	Diagn Microbiol Infect Dis	2006	antibody	Typhidot, IgM, followed manufacturers instructions	serum	y	viable bacteria	blood culture, 8-5ml blood inoculated into Bactec plus bottles, incubated for 7 days at 37C (BD, USA)	blood	y	y	127	41	7	46	33	India	South Asia
243	90	original	Dutta S	Diagn Microbiol Infect Dis	2006	Widal	Widal test, H antigen, cutoff >=1:80 (Biorad, France)	serum	y	viable bacteria	blood culture, 8-5ml blood inoculated into Bactec plus bottles, incubated for 7 days at 37C (BD, USA)	blood	y	y	459	38	6	135	280	India	South Asia
301	90	original	Dutta S	Diagn Microbiol Infect Dis	2006	Widal	Widal test, O antigen, cutoff >=1:80 (Biorad, France)	serum	y	viable bacteria	blood culture, 8-5ml blood inoculated into Bactec plus bottles, incubated for 7 days at 37C (BD, USA)	blood	y	y	459	100	44	73	242	India	South Asia
55	177	original	el Fattah MM	J Egypt Public Health Assoc	1991	antibody	ELISA to detect IgG antibody to S.typhi LPS	serum	n	viable bacteria	blood clot cultue pos for S.typhi or paratyphi A	blood	unclear	y	85	20	17	4	44	Egypt	Middle East and North Africa
64	177	original	el Fattah MM	J Egypt Public Health Assoc	1991	antibody	ELISA to detect IgM antibody to S.typhi LPS	serum	n	viable bacteria	blood clot cultue pos for S.typhi or paratyphi A	blood	unclear	y	85	21	18	3	43	Egypt	Middle East and North Africa
282	177	original	el Fattah MM	J Egypt Public Health Assoc	1991	Widal	Widal test, O antigen cutoff >=1:80, (antigens from Behringwerke AG, Germany)	serum	y	viable bacteria	blood clot cultue pos for S.typhi or paratyphi A	blood	unclear	y	85	19	7	5	54	Egypt	Middle East and North Africa
363	177	original	el Fattah MM	J Egypt Public Health Assoc	1991	antigen	ELISA to detect S.typhi O antigen	serum	n	viable bacteria	blood clot cultue pos for S.typhi or paratyphi A	blood	unclear	y	85	18	22	6	39	Egypt	Middle East and North Africa
104	36	original	Fadeel MA	J Infect Dev Ctries	2011	antibody	ELISA, total Ig (IgA/IgM/IgG), to detect anti-TH and TO, (BD)	serum	n	viable bacteria	confirmed blood culture (Bactec, BD)	blood	y	n - from author	290	62	13	5	210	Egypt	Middle East and North Africa
105	36	original	Fadeel MA	J Infect Dev Ctries	2011	antibody	ELISA, total Ig (IgA/IgM/IgG), to detect anti-TH and TO, (BD)	serum	n	CRS	confirmed blood culture (Bactec, BD) or positive Widal test (>1:320, BD, USA)	blood and serum	n	n - from author	388	138	13	27	210	Egypt	Middle East and North Africa
106	36	original	Fadeel MA	J Infect Dev Ctries	2011	antibody	ELISA, total Ig (IgA/IgM/IgG), to detect anti-TH and TO, (BD)	serum	n	Widal	Widal test (>1:320, BD, USA)	serum	y	n - from author	321	76	13	22	210	Egypt	Middle East and North Africa
129	36	original	Fadeel MA	J Infect Dev Ctries	2011	antibody	Tubex TF (IDL Biotech, Sweden)	serum	y	viable bacteria	confirmed blood culture (Bactec, BD)	blood	y	n - from author	290	50	28	17	195	Egypt	Middle East and North Africa
130	36	original	Fadeel MA	J Infect Dev Ctries	2011	antibody	Tubex TF (IDL Biotech, Sweden)	serum	y	CRS	confirmed blood culture (Bactec, BD) or positive Widal test (>1:320, BD, USA)	blood and serum	n	n - from author	388	126	28	39	195	Egypt	Middle East and North Africa
131	36	original	Fadeel MA	J Infect Dev Ctries	2011	antibody	Tubex TF (IDL Biotech, Sweden)	serum	y	Widal	Widal test (>1:320, BD, USA)	serum	y	n - from author	321	76	28	22	195	Egypt	Middle East and North Africa
141	36	original	Fadeel MA	J Infect Dev Ctries	2011	antibody	Typhidot IgG (Malaysian Biodiagnostic Research)	serum	y	viable bacteria	confirmed blood culture (Bactec, BD)	blood	y	n - from author	290	19	2	48	221	Egypt	Middle East and North Africa
142	36	original	Fadeel MA	J Infect Dev Ctries	2011	antibody	Typhidot IgG (Malaysian Biodiagnostic Research)	serum	y	CRS	confirmed blood culture (Bactec, BD) or positive Widal test (>1:320, BD, USA)	blood and serum	n	n - from author	388	46	2	119	221	Egypt	Middle East and North Africa
143	36	original	Fadeel MA	J Infect Dev Ctries	2011	antibody	Typhidot IgG (Malaysian Biodiagnostic Research)	serum	y	Widal	Widal test (>1:320, BD, USA)	serum	y	n - from author	321	27	2	71	221	Egypt	Middle East and North Africa
147	36	original	Fadeel MA	J Infect Dev Ctries	2011	antibody	Typhidot IgM (Malaysian Biodiagnostic Research)	serum	y	viable bacteria	confirmed blood culture (Bactec, BD)	blood	y	n - from author	290	42	8	25	215	Egypt	Middle East and North Africa
150	36	original	Fadeel MA	J Infect Dev Ctries	2011	antibody	Typhidot IgM (Malaysian Biodiagnostic Research)	serum	y	CRS	confirmed blood culture (Bactec, BD) or positive Widal test (>1:320, BD, USA)	blood and serum	n	n - from author	388	103	8	62	215	Egypt	Middle East and North Africa
151	36	original	Fadeel MA	J Infect Dev Ctries	2011	antibody	Typhidot IgM (Malaysian Biodiagnostic Research)	serum	y	Widal	Widal test (>1:320, BD, USA)	serum	y	n - from author	321	61	8	37	215	Egypt	Middle East and North Africa
378	109	original	Fadeel MA	Am J Trop Med Hyg	2004	antigen	Sandwixh ELISA to detect 09 antigen,	urine	n	viable bacteria	blood culture, phase2 bi-phasic blood culture system (PML Microbiologicals, USA), incubated for 14dys	blood	y	y	83	19	2	25	37	Egypt	Middle East and North Africa
379	109	original	Fadeel MA	Am J Trop Med Hyg	2004	antigen	Sandwixh ELISA to detect Hd antigen,	urine	n	viable bacteria	blood culture, phase2 bi-phasic blood culture system (PML Microbiologicals, USA), incubated for 14dys	blood	y	y	83	16	1	28	38	Egypt	Middle East and North Africa
380	109	original	Fadeel MA	Am J Trop Med Hyg	2004	antigen	Sandwixh ELISA to detect Vi antigen,	urine	n	viable bacteria	blood culture, phase2 bi-phasic blood culture system (PML Microbiologicals, USA), incubated for 14dys	blood	y	y	83	32	11	12	28	Egypt	Middle East and North Africa
28	125	original	Gasem MH	J Med Microbiol	2002	antibody	Dipstick assay, anti-S.typhi IgM	serum	n	viable bacteria	blood or bone marrow culture, blood: 8-10ml, BM asp. 1-2ml, Bactec 9120 automated system (BD, USA)	blood, bone marrow aspirate	y	y	207	70	7	21	109	Indonesia	East Asia and Pacific
432	125	original	Gasem MH	J Med Microbiol	2002	viable bacteria	blood culture, 8-10ml inoculated, Bactec 9120 automated system (BD, USA)	blood	y	viable bacteria	bone marrrow culture, 1-2ml inoculated, Bactec 9120 automated system (BD, USA)	bone marrow aspirate	y	y	61	43	1	10	7	Indonesia	East Asia and Pacific
107	119	original	Gopalakrishnan V	Singapore Med J	2002	antibody	PanBio ELISA, to detect anti-S.typhi IgM and IgG	serum	y	viable bacteria	blood culture	blood	unclear	y	144	39	18	11	76	Malaysia	East Asia and Pacific
108	119	original	Gopalakrishnan V	Singapore Med J	2002	antibody	PanBio ELISA, to detect anti-S.typhi IgM and IgG	serum	y	CRS	blood culture or clinical diagnosis	blood or clinical	n	y	144	51	6	49	38	Malaysia	East Asia and Pacific
167	119	original	Gopalakrishnan V	Singapore Med J	2002	antibody	Typhidot, IgM and IgG, manufacturer not specified	serum	y	viable bacteria	blood culture	blood	unclear	y	144	41	30	9	64	Malaysia	East Asia and Pacific
168	119	original	Gopalakrishnan V	Singapore Med J	2002	antibody	Typhidot, IgM and IgG, manufacturer not specified	serum	y	CRS	blood culture or clinical diagnosis	blood or clinical	n	y	144	59	12	41	32	Malaysia	East Asia and Pacific
205	119	original	Gopalakrishnan V	Singapore Med J	2002	Widal	Widal test, cutoff >=1:640 for H or O antigen (Murex Biotech)	serum	y	viable bacteria	blood culture	blood	unclear	y	144	50	74	0	20	Malaysia	East Asia and Pacific
206	119	original	Gopalakrishnan V	Singapore Med J	2002	Widal	Widal test, cutoff >=1:640 for H or O antigen (Murex Biotech)	serum	y	CRS	blood culture or clinical diagnosis	blood or clinical	n	y	144	100	24	0	20	Malaysia	East Asia and Pacific
429	221	original	Guerra-Caceres JG	Trans R Soc Trop Med Hyg	1979	viable bacteria	blood culture, 5ml inoculated in trypticase-soy broth or diphasic medium, incubated for up to 10 days	blood	n	viable bacteria	bone marrow culture, 0.5ml inoculated in trypticase-soy broth or diphasic medium, and incubated up to 10 days	bone marrow aspirate	n	y	60	26	0	31	3	Peru	Latin America and Caribbean
22	96	original	Gupta A	Int J Infect Dis	2006	antibody	passive hemagglutination assay, anti-Vi antibody, cutoff >=1:160 (antigen provided by NIH)	serum	n	viable bacteria	rectal swab culture (two swabs taken, each processed differently)	stool	n	y	136	0	103	0	33	Vietnam	East Asia and Pacific
23	218	original	Gupta AK	J Immunol Methods	1981	antibody	bactericidal antibody test,	serum	n	viable bacteria	blood culture, methods not specified	blood	unclear	y	39	24	5	0	10	India	South Asia
251	218	original	Gupta AK	J Immunol Methods	1981	Widal	Widal test, O or H antigen >=1:320	serum	unclear	viable bacteria	blood culture, methods not specified	blood	unclear	y	39	1	0	23	15	India	South Asia
181	102	original	Handojo I	Southeast Asian J Trop Med Public Health	2004	Widal	Widal test, slide agglutination, using commercial O and H antigens (Murex Biotech)	serum	y	viable bacteria	blood culture confirmed S.typhi, methods not specified	blood	unclear	y	111	46	10	9	46	Indonesia	East Asia and Pacific
317	102	original	Handojo I	Southeast Asian J Trop Med Public Health	2004	Widal	Widal test, slide aglutination using local O and H antigens	serum	n	viable bacteria	blood culture confirmed S.typhi, methods not specified	blood	unclear	y	111	46	20	9	36	Indonesia	East Asia and Pacific
74	129	original	Handojo I	Southeast Asian J Trop Med Public Health	2000	antibody	ELISA-Ty IgG, mixture of OMPs from 5 strains S.typhi	serum	n	viable bacteria	blood culture, bile-broth media,	blood	unclear	y	88	40	3	4	41	Indonesia	East Asia and Pacific
75	129	original	Handojo I	Southeast Asian J Trop Med Public Health	2000	antibody	ELISA-Ty IgM, mixture of OMPs from 5 strains S.typhi	serum	n	viable bacteria	blood culture, bile-broth media,	blood	unclear	y	88	42	3	2	41	Indonesia	East Asia and Pacific
211	126	original	Haque A	Jpn J Infect Dis	2001	Widal	Widal test, antigens and cutoff not specified (Biosystems, Spain)	serum	y	viable bacteria	blood culture, done on 2 suscessive days, 2ml inoculated in trypticase soy broth (Difco, USA) with SPS incubated at 37 for 3dys	blood	n	y	55	6	23	2	24	Unknown
399	126	original	Haque A	Jpn J Infect Dis	2001	DNA	nested PCR to detect flagellin gene,	blood	n	viable bacteria	blood culture, done on 2 suscessive days, 2ml inoculated in trypticase soy broth (Difco, USA) with SPS incubated at 37 for 3dys	blood	n	y	55	8	27	0	20	Unknown
273	289	original	Haque A	Annals Saudi Med	1999	Widal	Widal test, O antigen >=1:160, (Biosystems, Spain)	serum	y	viable bacteria	blood culture, 2ml inoculated in trypticase soy broth with SPS, incubated 37C for 72hrs	blood	n	y	107	13	28	15	51	Pakistan	South Asia
405	289	original	Haque A	Annals Saudi Med	1999	DNA	nested PCR, DNA extracted from 1ml blood, to detect S.typhi flagellin gene	blood	n	viable bacteria	blood culture, 2ml inoculated in trypticase soy broth with SPS, incubated 37C for 72hrs	blood	n	y	107	27	32	1	47	Pakistan	South Asia
276	225	original	Hassanein F	Gaz Egypt Paediatr Assoc	1975	Widal	Widal test, O antigen >=1:80 and H antigen >=1:60, (antigens from Serum and Vaccine Labs, Agouza)	serum	n	viable bacteria	bacteriologically proven S.typhi or paratyphi from blood, stool or urine	blood, stool, urine	n	y	65	34	0	11	20	Egypt	Middle East and North Africa
292	86	original	Hatta M	Am J Trop Med Hyg	2007	Widal	Widal test, O antigen, cutoff >=1:320 (Murex biotech, UK)	serum	y	CRS	diagnosis of TF made based on results of BC, evolution of illness, and response to treatment	blood, clinical	n	y	131	45	4	74	8	Indonesia	East Asia and Pacific
403	86	original	Hatta M	Am J Trop Med Hyg	2007	DNA	nested PCR to detect unique sequences in Vi region of flagellin gene, DNA extracted from 100ul blood,	blood	n	viable bacteria	blood culture, 5ml inoculated in ox bile broth, incubated 24hrs, subcultured on SS agar	blood	n	y	131	67	26	1	37	Indonesia	East Asia and Pacific
404	86	original	Hatta M	Am J Trop Med Hyg	2007	DNA	nested PCR to detect unique sequences in Vi region of flagellin gene, DNA extracted from 100ul blood,	blood	n	CRS	diagnosis of TF made based on results of BC, evolution of illness, and response to treatment	blood, clinical	n	y	131	68	0	51	12	Indonesia	East Asia and Pacific
428	86	original	Hatta M	Am J Trop Med Hyg	2007	viable bacteria	blood culture, 5ml inoculated in ox bile broth, incubated 24hrs, subcultured on SS agar	blood	n	CRS	diagnosis of TF made based on results of BC, evolution of illness, and response to treatment	blood, clinical	n	y	131	93	0	26	12	Indonesia	East Asia and Pacific
29	121	original	Hatta M	Am J Trop Med Hyg	2002	antibody	Dipstick assay, anti-S.typhi IgM,	serum	n	viable bacteria	blood culture, 5ml inoculated, incubated 24hrs, then 1ml subcultured	blood	n	y	243	77	8	41	117	Various	Multiple
30	121	original	Hatta M	Am J Trop Med Hyg	2002	antibody	Dipstick assay, anti-S.typhi IgM,	serum	n	viable bacteria	blood culture, 5ml inoculated, incubated 24hrs, then 1ml subcultured	blood	n	y	218	14	12	5	187	Various	Multiple
267	121	original	Hatta M	Am J Trop Med Hyg	2002	Widal	Widal test, O antigen (Murex Biotech, UK), cutoff 1:160	serum	y	viable bacteria	blood culture, 5ml inoculated, incubated 24hrs, then 1ml subcultured	blood	n	y	133	16	39	3	75	Various	Multiple
268	121	original	Hatta M	Am J Trop Med Hyg	2002	Widal	Widal test, O antigen (Murex Biotech, UK), cutoff 1:320	serum	y	viable bacteria	blood culture, 5ml inoculated, incubated 24hrs, then 1ml subcultured	blood	n	y	243	73	22	45	103	Various	Multiple
31	226	original	Hatta M	Southeast Asian J Trop Med Public Health	2002	antibody	Dipstick assay, anti-S.typhi IgM, (KIT Biomedical research, Netherlands)	serum	y	viable bacteria	blood culture, 5ml blood inoculated into ox bile broth (Merck), incubated 24hrs at 37,	blood	n	y	473	128	57	77	211	Indonesia	East Asia and Pacific
32	226	original	Hatta M	Southeast Asian J Trop Med Public Health	2002	antibody	Dipstick assay, anti-S.typhi IgM, (KIT Biomedical research, Netherlands)	serum	y	CRS	blood culture or clinical signs/symptoms/ response to treatment	blood and clinical	n	y	473	182	3	132	156	Indonesia	East Asia and Pacific
290	226	original	Hatta M	Southeast Asian J Trop Med Public Health	2002	Widal	Widal test, O antigen, cutoff >=1:320	serum	unclear	viable bacteria	blood culture, 5ml blood inoculated into ox bile broth (Merck), incubated 24hrs at 37,	blood	n	y	473	119	69	86	199	Indonesia	East Asia and Pacific
291	226	original	Hatta M	Southeast Asian J Trop Med Public Health	2002	Widal	Widal test, O antigen, cutoff >=1:320	serum	unclear	CRS	blood culture or clinical signs/symptoms/ response to treatment	blood and clinical	n	y	473	157	31	157	128	Indonesia	East Asia and Pacific
50	186	original	Heiba I	Trop Geogr Med	1989	antibody	ELISA to detect anti-LPS IgG	serum	n	viable bacteria	blood or stool culture pos for S.typhi, methods not specified	blood, stool	unclear	y	40	6	2	4	28	Unknown
52	186	original	Heiba I	Trop Geogr Med	1989	antibody	ELISA to detect anti-LPS IgM	serum	n	viable bacteria	blood or stool culture pos for S.typhi, methods not specified	blood, stool	unclear	y	40	9	3	1	27	Unknown
47	115	original	Herath HM	J Clin Pathol	2003	antibody	ELISA IgA, S.typhi LPS antigen (Sigma, USA)	saliva	n	viable bacteria	blood culture, methods not specified	blood	unclear	y	80	24	4	5	47	Sri Lanka	South Asia
234	115	original	Herath HM	J Clin Pathol	2003	Widal	Widal test, H antigen, cutoff >=1:120	serum	unclear	viable bacteria	blood culture, methods not specified	blood	unclear	y	80	19	5	10	46	Sri Lanka	South Asia
297	115	original	Herath HM	J Clin Pathol	2003	Widal	Widal test, O antigen, cutoff >=1:480	serum	unclear	viable bacteria	blood culture, methods not specified	blood	unclear	y	80	20	13	9	38	Sri Lanka	South Asia
73	288	original	Hernandez-Velarde R	Archivos de Invest Medica	1980	antibody	ELISA to detect S.typhi somatic (O) antigen	serum	unclear	viable bacteria	bacteriologically confirmed typhoid fever, methods not specified	unclear	unclear	y	375	49	8	1	317	Unknown
238	201	original	Hoffman SL	Am J Epidemiol	1986	Widal	Widal test, H antigen, cutoff >=1:20 (Difco, USA)	serum	y	viable bacteria	culture pos for S.typhi, methods not specified	blood, bone marrow aspirate, rectal swab	unclear	y	408	93	8	136	171	Indonesia	East Asia and Pacific
287	201	original	Hoffman SL	Am J Epidemiol	1986	Widal	Widal test, O antigen, cutoff >=1:20 (Difco, USA)	serum	y	viable bacteria	culture pos for S.typhi, methods not specified	blood, bone marrow aspirate, rectal swab	unclear	y	408	122	4	107	175	Indonesia	East Asia and Pacific
320	201	original	Hoffman SL	Am J Epidemiol	1986	Widal	Widal test, Vi antigen, cutoff >=1:20	serum	n	viable bacteria	culture pos for S.typhi, methods not specified	blood, bone marrow aspirate, rectal swab	unclear	y	408	31	1	198	178	Indonesia	East Asia and Pacific
1	95	original	Hosoglu S	Trans R Soc Trop Med Hyg	2006	composite	a score of >=6 for the predictive algorithm, included: age, abdominal distension, confusion, relative bradycardia, typhoid tongue, widal test pos, and leukopenia,	clinical, serum	n	CRS	case definition: isolation of S.typhi from blood, urine, bone marrow or stool, along with a compatible clinical presentation, i.e. persistent fever and at least 2 of the following symptoms: constipation or diarrhea, anorexia, abdominal pain, abdominal distention, relative bradycardia and changes in consciousness	blood, bone marrow, stool, urine, clinical	n	n - from author	371	98	9	69	195	Turkey	Europe and Central Asia
9	308	original	House D	J Clin Microbiol	2001	antibody	ELISA, anti-flagellum IgG, cutoff >=1:200	serum	n	viable bacteria	culture confirmed typhoid fever, methods not specified	blood, bone marrow	unclear	n - from author	130	32	7	33	58	Vietnam	East Asia and Pacific
11	308	original	House D	J Clin Microbiol	2001	antibody	ELISA, anti-LPS IgA, cutoff >=1:100	serum	n	viable bacteria	culture confirmed typhoid fever, methods not specified	blood, bone marrow	unclear	n - from author	130	34	3	31	62	Vietnam	East Asia and Pacific
12	308	original	House D	J Clin Microbiol	2001	antibody	ELISA, anti-LPS IgG, cutoff >=1:200	serum	n	viable bacteria	culture confirmed typhoid fever, methods not specified	blood, bone marrow	unclear	n - from author	130	60	15	5	50	Vietnam	East Asia and Pacific
14	308	original	House D	J Clin Microbiol	2001	antibody	ELISA, anti-LPS IgM, cutoff >=1:400	serum	n	viable bacteria	culture confirmed typhoid fever, methods not specified	blood, bone marrow	unclear	n - from author	130	49	4	16	61	Vietnam	East Asia and Pacific
78	308	original	House D	J Clin Microbiol	2001	antibody	IDeaLTubex, (IDL biotech, sweden)	serum	y	viable bacteria	culture confirmed typhoid fever, methods not specified	blood, bone marrow	unclear	n - from author	127	56	15	8	48	Vietnam	East Asia and Pacific
97	308	original	House D	J Clin Microbiol	2001	antibody	Dipstick assay to detect anti-LPS IgM, cutoff >=1+, (provided by H.L.Smits, Royal Tropical Institute, Netherlands)	serum	n	viable bacteria	culture confirmed typhoid fever, methods not specified	blood, bone marrow	unclear	n - from author	83	35	2	10	36	Vietnam	East Asia and Pacific
241	308	original	House D	J Clin Microbiol	2001	Widal	Widal test, H antigen, cutoff >=1:200, (Sanofi Diagnostics Pasteur, France)	serum	y	viable bacteria	culture confirmed typhoid fever, methods not specified	blood, bone marrow	unclear	n - from author	123	19	1	41	62	Vietnam	East Asia and Pacific
296	308	original	House D	J Clin Microbiol	2001	Widal	Widal test, O antigen, cutoff >=1:400 (Sanofi Diagnostics Pasteur, France)	serum	y	viable bacteria	culture confirmed typhoid fever, methods not specified	blood, bone marrow	unclear	n - from author	122	29	4	33	56	Vietnam	East Asia and Pacific
33	120	original	Ismail TF	J Clin Microbiol	2002	antibody	Dipstick assay, detects S.typhi specific IgM (RTI, Netherlands)	serum	y	viable bacteria	blood culture, methods not specified	blood	unclear	y	85	22	7	3	53	Egypt	Middle East and North Africa
203	120	original	Ismail TF	J Clin Microbiol	2002	Widal	Widal test, cutoff >=1:160, antigen and manufacturer not specified	serum	unclear	viable bacteria	blood culture, methods not specified	blood	unclear	y	85	14	5	11	55	Egypt	Middle East and North Africa
208	107	original	Itah AY	Southeast Asian J Trop Med Public Health	2004	Widal	Widal test, cutoff >=1:80, antigen not specified	serum	unclear	viable bacteria	urine and stool culture, pos if culture pos for both,	urine, stool	n	y	80	25	14	7	34	Nigeria	Sub-Saharan Africa
35	154	original	Jackson AA	Southeast Asian J Trop Med Public Health	1995	antibody	Dot EIA test to detect S.typhi OMP, IgG only	serum	n	CRS	blood culture pos; or BC neg and Widal test O and/or H titer >=1:160 and fever >=38C	blood, serum, clinical	n	y	89	17	6	4	62	Malaysia	East Asia and Pacific
36	154	original	Jackson AA	Southeast Asian J Trop Med Public Health	1995	antibody	Dot EIA test to detect S.typhi OMP, IgM only	serum	n	CRS	blood culture pos; or BC neg and Widal test O and/or H titer >=1:160 and fever >=38C	blood, serum, clinical	n	y	89	10	0	11	68	Malaysia	East Asia and Pacific
37	154	original	Jackson AA	Southeast Asian J Trop Med Public Health	1995	antibody	Dot EIA test to detect S.typhi OMP, IgM or IgG	serum	n	CRS	blood culture pos; or BC neg and Widal test O and/or H titer >=1:160 and fever >=38C	blood, serum, clinical	n	y	89	19	6	2	62	Malaysia	East Asia and Pacific
165	118	original	Jesudason M	Indian J Med Res	2002	antibody	Typhidot, IgM and IgG, (Malaysian Biodiagnostic Research, Malaysia)	serum	y	viable bacteria	blood culture, methods not specified	blood	unclear	y	60	30	6	0	24	India	South Asia
166	118	original	Jesudason M	Indian J Med Res	2002	antibody	Typhidot, IgM and IgG, (Malaysian Biodiagnostic Research, Malaysia)	serum	y	Widal	Widal test, manufacturer and cutoff not specified	serum	unclear	y	90	27	2	3	58	India	South Asia
144	94	original	Jesudason MV	Indian J Med Res	2006	antibody	Typhidot IgG and IgM, manufacture not specified	serum	y	viable bacteria	blood culture, BacT/alert automation systmen (biomerieux, France)	blood	y	y	545	36	6	3	500	Unknown
17	144	original	Jesudason MV	Indian J Med Res	1998	antibody	ELISA, anti-S.typhi flagellin IgG	serum	n	viable bacteria	blood culture confirmed S.typhi, methods not specified	blood	unclear	y	86	32	1	15	38	Unknown
18	144	original	Jesudason MV	Indian J Med Res	1998	antibody	ELISA, anti-S.typhi LPS IgG (antigen from Sigma)	serum	n	viable bacteria	blood culture confirmed S.typhi, methods not specified	blood	unclear	y	86	42	2	5	37	Unknown
370	159	original	Jesudason MV	Diagn Microbiol Infect Dis	1994	antigen	latex agglutination test to detect S.typhi Vi antigen	serum	n	viable bacteria	blood culture, 5ml inoculated into 3 media, subcultured on days 2, 7, and 14	blood	n	y	225	125	0	2	98	India	South Asia
252	169	original	Jindal N	Indian J Med Res	1992	Widal	widal test, 0 >=1:160 or H >=1:320,	serum	unclear	viable bacteria	blood culture for S.typhi, methods not specified	blood	unclear	n - from author	300	168	5	32	95	Unknown
373	205	original	John TJ	J Clin Microbiol	1984	antigen	passive bacterial agglutination test to detect S.typhi somatic antigens	serum	n	viable bacteria	blood culture pos for s.typhi, methods not specified	blood	unclear	y	97	32	13	1	51	India	South Asia
375	133	original	Kalhan R	Indian J Pediatr	1998	antigen	Reverse Passive Hemagluttination test (RPHA), detects S.typhi antigens	culture broth	n	CRS	blood culture (Sodium taurocholate bile broth) or Widal test, cutoff O or H >=1:128 (Span Diagnostics)	blood, serum	n	y	150	70	4	30	46	India	South Asia
376	133	original	Kalhan R	Indian J Pediatr	1998	antigen	Reverse Passive Hemagluttination test (RPHA), detects S.typhi antigens	culture broth	n	viable bacteria	blood culture (Sodium taurocholate bile broth)	blood	n	y	150	50	24	0	76	India	South Asia
198	281	original	Kariuki S	Afr J Health Sci	2004	Widal	Widal test, 1 of 7 commercially available kits was used, O and H antigen, cutoff not specified	serum	y	viable bacteria	blood culture, 10ml inoculated into brain heart infusion broth, subcultured on blood, chocolate and MacConkey agar, observed for 7 dys,	blood	n	y	846	52	55	12	727	Kenya	Sub-Saharan Africa
98	89	original	Kawano RL	J Clin Microbiol	2007	antibody	Mega Salmonella IgG, anti-Salmonella, (Mega Diagnostics, USA)	serum	y	viable bacteria	blood culture, 10ml inoculated into tryptone soy broth, incubated 3-7dys both by Bactec (BD, USA) and conventional methods	blood	y	n - from author	177	72	62	3	40	Philippines	East Asia and Pacific
99	89	original	Kawano RL	J Clin Microbiol	2007	antibody	Mega Salmonella IgM, anti-Salmonella, (Mega Diagnostics, USA)	serum	y	viable bacteria	blood culture, 10ml inoculated into tryptone soy broth, incubated 3-7dys both by Bactec (BD, USA) and conventional methods	blood	y	n - from author	177	68	52	7	50	Philippines	East Asia and Pacific
112	89	original	Kawano RL	J Clin Microbiol	2007	antibody	SD bioline IgG, anti-S.typhi antigens, (Standard Diagnostics, Korea)	serum	y	viable bacteria	blood culture, 10ml inoculated into tryptone soy broth, incubated 3-7dys both by Bactec (BD, USA) and conventional methods	blood	y	n - from author	150	41	22	17	70	Philippines	East Asia and Pacific
113	89	original	Kawano RL	J Clin Microbiol	2007	antibody	SD bioline IgM, anti-S.typhi antigens, (Standard Diagnostics, Korea)	serum	y	viable bacteria	blood culture, 10ml inoculated into tryptone soy broth, incubated 3-7dys both by Bactec (BD, USA) and conventional methods	blood	y	n - from author	150	40	111	18	73	Philippines	East Asia and Pacific
133	89	original	Kawano RL	J Clin Microbiol	2007	antibody	Tubex, IgM (IDL Biotech, Sweden)	serum	y	viable bacteria	blood culture, 10ml inoculated into tryptone soy broth, incubated 3-7dys both by Bactec (BD, USA) and conventional methods	blood	y	y	177	71	20	4	82	Philippines	East Asia and Pacific
146	89	original	Kawano RL	J Clin Microbiol	2007	antibody	Typhidot IgG, anti-OMP (Malaysian Biodiagnostic Research, Malaysia)	serum	y	viable bacteria	blood culture, 10ml inoculated into tryptone soy broth, incubated 3-7dys both by Bactec (BD, USA) and conventional methods	blood	y	n - from author	177	55	55	20	47	Philippines	East Asia and Pacific
155	89	original	Kawano RL	J Clin Microbiol	2007	antibody	Typhidot IgM, anti-OMP (Malaysian Biodiagnostic Research, Malaysia)	serum	y	viable bacteria	blood culture, 10ml inoculated into tryptone soy broth, incubated 3-7dys both by Bactec (BD, USA) and conventional methods	blood	y	n - from author	177	41	36	34	66	Philippines	East Asia and Pacific
117	307	original	Khanam F	PLoS NTD	2013	antibody	TPTest, detects IgA responses to S.typhi-specific membrane preparation (MP) in lymphocyte culture supernatant	lymphocyte culture supernatant	n	viable bacteria	blood culture pos S.typhi or paratyphi A, automated BacT/Alert method, 3-5ml incubated,	blood	y	y	349	39	47	0	263	Bangladesh	South Asia
145	280	original	Khoharo H	J Dow Univ Health Sci	2009	antibody	Typhidot IgG,	serum	unclear	viable bacteria	blood culture pos for S.typhi, methods not specified	blood	unclear	n - from author	150	37	59	13	41	Pakistan	South Asia
153	280	original	Khoharo H	J Dow Univ Health Sci	2009	antibody	Typhidot IgM,	serum	unclear	viable bacteria	blood culture pos for S.typhi, methods not specified	blood	unclear	n - from author	150	47	41	3	49	Pakistan	South Asia
163	35	original	Khoharo HK	Trop Doct	2011	antibody	Typhidot, Dot-EIA, anti-OMP IgG and IgM, manufacturer not specified	serum	unclear	viable bacteria	blood culture, details not specified	blood	unclear	y	124	74	2	2	46	Unknown
209	35	original	Khoharo HK	Trop Doct	2011	Widal	Widal test, cutoff, antigen, and manufacturer not specified	serum	unclear	viable bacteria	blood culture, details not specified	blood	unclear	y	124	56	7	20	41	Unknown
90	190	original	Kim JM	Yonsei Med J	1989	antibody	Indirect flourescent test to detect Vi antibody	serum	n	viable bacteria	culture proven S.typhi infection, methods not specified	unclear	unclear	y	153	22	10	1	120	South Korea	East Asia and Pacific
313	172	original	Koeleman JGM	Eur J Clin Microbiol Infect Dis	1992	Widal	Widal test, O or H antigen >=1:80, (Wellcome)	serum	y	viable bacteria	blood or stool culture	blood, stool	n	y	274	3	23	6	242	Netherlands	Europe and Central Asia
69	139	original	Korbsrisate S	Asian Pac J Allergy Immunol	1999	antibody	ELISA to detect IV region of S.typhi flagellin protein	serum	n	viable bacteria	blood culture for S.typhi, methods not specified	blood	unclear	y	170	77	0	15	78	Unknown	Unknown
154	253	original	Krishna S	Annals Trop Med Pub Health	2011	antibody	typhidot IgM, (Biodiagnostics Research, Malaysia)	serum	y	viable bacteria	blood culture, ~10ml blood collected and processed in Bact/Alert 240 system (Biomerieux, France)	blood	y	y	186	50	28	0	108	India	South Asia
228	156	original	Kulkarni ML	Indian Pediatr	1994	Widal	Widal test, H antigen >=1:160 (Span Diagnostics)	serum	y	viable bacteria	blood culture pos for S.typhi, methods not specified	blood	unclear	y	130	9	1	21	99	India	South Asia
271	156	original	Kulkarni ML	Indian Pediatr	1994	Widal	Widal test, O antigen >=1:160 (Span Diagnostics)	serum	y	viable bacteria	blood culture pos for S.typhi, methods not specified	blood	unclear	y	130	21	3	9	97	India	South Asia
312	156	original	Kulkarni ML	Indian Pediatr	1994	Widal	Widal test, O or H antigen >=1:160 (Span Diagnostics)	serum	y	viable bacteria	blood culture pos for S.typhi, methods not specified	blood	unclear	y	130	22	3	8	97	India	South Asia
406	116	original	Kumar A	Infect Genet Evol	2002	DNA	nested PCR, flagellin gene, DNA extracted from 5ml blood	blood	n	viable bacteria	blood culture, 5ml blood inoculated into brain heart infusiong broth, incubated up to 1 wk,	blood	n	y	60	20	12	0	28	India	South Asia
179	16	original	Kumar G	J Clin Microbiol	2012	Widal	Widal test, O or H antigen >=1:160, (Tulip diagnostics, India)	serum	y	clinical suspicion	patients suspected of suffering from TF	clinical	n	y	42	22	3	0	17	India	South Asia
407	16	original	Kumar G	J Clin Microbiol	2012	DNA	nested PCR, fliC gene, DNA extracted from 15ml urine	urine	n	clinical suspicion	patients suspected of suffering from TF	clinical	n	y	42	20	0	2	20	India	South Asia
408	16	original	Kumar G	J Clin Microbiol	2012	DNA	nested PCR, fliC gene, DNA extracted from 3-5ml blood	blood	n	clinical suspicion	patients suspected of suffering from TF	clinical	n	y	42	21	0	1	20	India	South Asia
409	16	original	Kumar G	J Clin Microbiol	2012	DNA	nested PCR, fliC gene, DNA extracted from 3g stool	stool	n	clinical suspicion	patients suspected of suffering from TF	clinical	n	y	42	15	3	7	17	India	South Asia
421	16	original	Kumar G	J Clin Microbiol	2012	viable bacteria	blood culture (5ml inoculated, cultured up to 7dys)	blood	n	clinical suspicion	patients suspected of suffering from TF	clinical	n	y	42	7	0	15	20	India	South Asia
433	16	original	Kumar G	J Clin Microbiol	2012	viable bacteria	stool culture (3g enriched in selenite-F broth and inoculated on culture plates)	stool	n	clinical suspicion	patients suspected of suffering from TF	clinical	n	y	42	0	0	22	20	India	South Asia
434	16	original	Kumar G	J Clin Microbiol	2012	viable bacteria	urine culture (10ml inoculated into selenite-F broth, incubated overnight)	urine	n	clinical suspicion	patients suspected of suffering from TF	clinical	n	y	42	0	0	22	20	India	South Asia
246	223	original	Levine MM	Am J Trop Med Hyg	1978	Widal	Widal test, H antigen, cutoff >=1:80, (antigens from WRAIR)	serum	n	viable bacteria	bacteriologically confirmed acute typhoid fever, methods not specified	unclear	unclear	n - from author	699	35	180	7	477	Various	Multiple
295	223	original	Levine MM	Am J Trop Med Hyg	1978	Widal	Widal test, O antigen, cutoff >=1:40, (antigens from WRAIR)	serum	n	viable bacteria	bacteriologically confirmed acute typhoid fever, methods not specified	unclear	unclear	n - from author	699	39	110	3	547	Various	Multiple
121	33	original	Ley B	BMC Infect Dis	2011	antibody	Tubex (IDL, sweden)	serum	y	viable bacteria	blood culture (3-5ml inoculated into BacT/Alert PF or BacTec Peds Plus/F bottle and incubated in BacT/Alert 3D or BacTec 9050, culturing time unspecified)	blood	y	y	139	26	12	7	94	Tanzania	Sub-Saharan Africa
322	47	original	Ley B	BMC Infect Dis	2010	Widal	Widal, IgM and IgG, H antigen, cutoff 1:80 (Span diagnostics, India)	serum	y	viable bacteria	blood culture (Bac-T Alert pediatric-fan, bioMerieux, France)	blood	y	y	1680	12	34	4	1630	Tanzania	Sub-Saharan Africa
323	47	original	Ley B	BMC Infect Dis	2010	Widal	Widal, IgM and IgG, O antigen, cutoff 1:80 (Span diagnostics, India)	serum	y	viable bacteria	blood culture (Bac-T Alert pediatric-fan, bioMerieux, France)	blood	y	y	1680	11	33	5	1631	Tanzania	Sub-Saharan Africa
70	145	original	Lim PL	J Clin Microbiol	1998	antibody	ELISA to detect S.typhi LPS IgG (antigen from Difco)	serum	n	viable bacteria	blood culture confirmed S.typhi, methods not specified	blood	unclear	n - from author	79	13	3	2	61	Malaysia	East Asia and Pacific
71	145	original	Lim PL	J Clin Microbiol	1998	antibody	ELISA to detect S.typhi LPS IgM (antigen from Difco)	serum	n	viable bacteria	blood culture confirmed S.typhi, methods not specified	blood	unclear	n - from author	79	15	2	0	62	Malaysia	East Asia and Pacific
125	145	original	Lim PL	J Clin Microbiol	1998	antibody	Tubex test,	serum	n	viable bacteria	blood culture confirmed S.typhi, methods not specified	blood	unclear	n - from author	85	16	0	0	69	Malaysia	East Asia and Pacific
190	145	original	Lim PL	J Clin Microbiol	1998	Widal	Widal test O and H antigen, cutoff >=1:50	serum	n	viable bacteria	blood culture confirmed S.typhi, methods not specified	blood	unclear	n - from author	46	13	17	3	13	Malaysia	East Asia and Pacific
382	278	original	Lim PL	J Clin Microbiol	1987	antigen	slide agglutination test to detect group D salmonella, using an O-9 monoclonal antibody	blood culture broth	n	viable bacteria	blood culture pos for group D salmonella, 5-10ml inoculated into hrain heart infusion broth, subcultured on blood and macconkey agar dys 1, 2, and 5,	blood	unclear	y	104	14	0	0	90	Hong Kong, China	East Asia and Pacific
253	277	original	Malla T	Kathmandu U Med J	2007	Widal	widal test, methods (including antigens and cutoff) not specified	serum	unclear	viable bacteria	blood culture pos for S.typhi or paratyphi, methods not specified	blood	unclear	y	68	24	30	6	8	Nepal	South Asia
310	100	original	Massi MN	Int J Med Microbiol	2005	Widal	Widal test, O antigen, cutoff not specified (Murex Biotech, UK)	serum	y	viable bacteria	blood culture, 5ml inoculated into bile broth (Merck, USA), incubated at 37C for 3 days	blood	y	y	55	8	24	0	23	Indonesia	East Asia and Pacific
415	100	original	Massi MN	Int J Med Microbiol	2005	DNA	PCR, H1-d flagellin gene, DNA extracted from 1ml blood, Taqman assay using ABI Prism 7700 (applied biosystems, Japan)	blood	n	viable bacteria	blood culture, 5ml inoculated into bile broth (Merck, USA), incubated at 37C for 3 days	blood	y	y	55	8	40	0	7	Indonesia	East Asia and Pacific
311	114	original	Massi MN	J Infect Chemother	2003	Widal	Widal test, O antigen, cutoff>=1:320 (Murex Biotech, UK)	serum	y	viable bacteria	blood culture, 5ml inoculated in bile broth (Merck, USA) and incubated 24hrs at 37, subcultured on SS agar	blood	n	y	73	10	16	0	47	Indonesia	East Asia and Pacific
413	114	original	Massi MN	J Infect Chemother	2003	DNA	PCR to detect the flagellin gene, DNA extrated from 1ml blood	blood	n	viable bacteria	blood culture, 5ml inoculated in bile broth (Merck, USA) and incubated 24hrs at 37, subcultured on SS agar	blood	n	y	73	10	36	0	27	Indonesia	East Asia and Pacific
384	275	original	Mathai E	Indian J Med Res	1989	antigen	Staphylococcal coagglutination (CoA) test for the detection of s.typhi O antigen, using S.typhi O high titer antiserum	blood culture media	n	viable bacteria	blood culture pos for s.typhi, methods not specified	blood	unclear	y	106	32	21	2	51	Unknown
385	275	original	Mathai E	Indian J Med Res	1989	antigen	Staphylococcal coagglutination (CoA) test for the detection of s.typhi O antigen, using S.typhi O high titer antiserum absorbed with S.paratyphi AO antigen	blood culture media	n	viable bacteria	blood culture pos for s.typhi, methods not specified	blood	unclear	y	106	30	2	4	70	Unknown
57	178	original	Mekara Y	Asian Pac J Allergy Immunol	1990	antibody	ELISA to detect IgG to S.typhi LPS antigen	serum	n	viable bacteria	blood culture pos for S.typhi, methods not specified	blood	unclear	y	115	17	40	1	75	Thailand	East Asia and Pacific
59	178	original	Mekara Y	Asian Pac J Allergy Immunol	1990	antibody	ELISA to detect IgG to S.typhi protein antigen	serum	n	viable bacteria	blood culture pos for S.typhi, methods not specified	blood	unclear	y	115	18	42	0	73	Thailand	East Asia and Pacific
66	178	original	Mekara Y	Asian Pac J Allergy Immunol	1990	antibody	ELISA to detect IgM to S.typhi LPS antigen	serum	n	viable bacteria	blood culture pos for S.typhi, methods not specified	blood	unclear	y	115	16	40	2	75	Thailand	East Asia and Pacific
68	178	original	Mekara Y	Asian Pac J Allergy Immunol	1990	antibody	ELISA to detect IgM to S.typhi protein antigen	serum	n	viable bacteria	blood culture pos for S.typhi, methods not specified	blood	unclear	y	115	16	41	2	74	Thailand	East Asia and Pacific
27	143	original	Mishra M	Indian J Pathol Microbiol	1998	antibody	countercurrent immuno-electrophoresis, to detect s.typhi antibody	serum	n	CRS	blood culture or Widal test pos	blood, serum	n	y	463	32	2	120	309	India	South Asia
333	143	original	Mishra M	Indian J Pathol Microbiol	1998	antigen	Coagglutination test using local antisera	blood culture supernatant	n	CRS	blood culture or Widal test pos	blood, serum	n	y	463	123	30	29	281	India	South Asia
334	143	original	Mishra M	Indian J Pathol Microbiol	1998	antigen	Coagglutination test using local antisera	blood culture supernatant	n	viable bacteria	blood culture, (methods not specified)	blood	unclear	y	463	32	121	0	310	India	South Asia
335	143	original	Mishra M	Indian J Pathol Microbiol	1998	antigen	Coagglutination test using local antisera	blood culture supernatant	n	Widal	Widal test (antigen/ cutoff/ methods not specified)	serum	unclear	y	463	97	56	29	281	India	South Asia
336	143	original	Mishra M	Indian J Pathol Microbiol	1998	antigen	Coagglutination test using local antisera	serum	n	CRS	blood culture or Widal test pos	blood, serum	n	y	463	126	36	26	275	India	South Asia
337	143	original	Mishra M	Indian J Pathol Microbiol	1998	antigen	Coagglutination test using local antisera	serum	n	viable bacteria	blood culture, (methods not specified)	blood	unclear	y	463	32	133	0	298	India	South Asia
338	143	original	Mishra M	Indian J Pathol Microbiol	1998	antigen	Coagglutination test using local antisera	serum	n	Widal	Widal test (antigen/ cutoff/ methods not specified)	serum	unclear	y	463	103	62	23	275	India	South Asia
339	143	original	Mishra M	Indian J Pathol Microbiol	1998	antigen	Coagglutination test using standard antisera to Poly O (A-G), O-9, and H-d,	blood culture supernatant	n	CRS	blood culture or Widal test pos	blood, serum	n	y	463	123	29	29	282	India	South Asia
340	143	original	Mishra M	Indian J Pathol Microbiol	1998	antigen	Coagglutination test using standard antisera to Poly O (A-G), O-9, and H-d,	blood culture supernatant	n	viable bacteria	blood culture, (methods not specified)	blood	unclear	y	463	32	120	0	311	India	South Asia
341	143	original	Mishra M	Indian J Pathol Microbiol	1998	antigen	Coagglutination test using standard antisera to Poly O (A-G), O-9, and H-d,	blood culture supernatant	n	Widal	Widal test (antigen/ cutoff/ methods not specified)	serum	unclear	y	463	97	55	29	337	India	South Asia
342	143	original	Mishra M	Indian J Pathol Microbiol	1998	antigen	Coagglutination test using standard antisera to Poly O (A-G), O-9, and H-d,	serum	n	CRS	blood culture or Widal test pos	blood, serum	n	y	463	126	34	26	277	India	South Asia
343	143	original	Mishra M	Indian J Pathol Microbiol	1998	antigen	Coagglutination test using standard antisera to Poly O (A-G), O-9, and H-d,	serum	n	viable bacteria	blood culture, (methods not specified)	blood	unclear	y	463	32	131	0	300	India	South Asia
344	143	original	Mishra M	Indian J Pathol Microbiol	1998	antigen	Coagglutination test using standard antisera to Poly O (A-G), O-9, and H-d,	serum	n	Widal	Widal test (antigen/ cutoff/ methods not specified)	serum	unclear	y	463	103	23	60	227	India	South Asia
345	143	original	Mishra M	Indian J Pathol Microbiol	1998	antibody	countercurrent immuno-electrophoresis, to detect s.typhi antibody	serum	n	CRS	blood culture or Widal test pos	blood, serum	n	y	463	32	2	120	309	India	South Asia
346	143	original	Mishra M	Indian J Pathol Microbiol	1998	antibody	countercurrent immuno-electrophoresis, to detect s.typhi antibody	serum	n	viable bacteria	blood culture, (methods not specified)	blood	unclear	y	463	11	23	21	408	India	South Asia
347	143	original	Mishra M	Indian J Pathol Microbiol	1998	antibody	countercurrent immuno-electrophoresis, to detect s.typhi antibody	serum	n	Widal	Widal test (antigen/ cutoff/ methods not specified)	serum	unclear	y	463	26	8	100	329	India	South Asia
348	143	original	Mishra M	Indian J Pathol Microbiol	1998	antigen	countercurrent immuno-electrophoresis, to detect s.typhi antigen	blood culture supernatant	n	CRS	blood culture or Widal test pos	blood, serum	n	y	463	77	22	75	289	India	South Asia
349	143	original	Mishra M	Indian J Pathol Microbiol	1998	antigen	countercurrent immuno-electrophoresis, to detect s.typhi antigen	blood culture supernatant	n	viable bacteria	blood culture, (methods not specified)	blood	unclear	y	463	22	77	10	354	India	South Asia
350	143	original	Mishra M	Indian J Pathol Microbiol	1998	antigen	countercurrent immuno-electrophoresis, to detect s.typhi antigen	blood culture supernatant	n	Widal	Widal test (antigen/ cutoff/ methods not specified)	serum	unclear	y	463	61	38	65	299	India	South Asia
351	143	original	Mishra M	Indian J Pathol Microbiol	1998	antigen	countercurrent immuno-electrophoresis, to detect s.typhi antigen	serum	n	CRS	blood culture or Widal test pos	blood, serum	n	y	463	93	25	59	286	India	South Asia
352	143	original	Mishra M	Indian J Pathol Microbiol	1998	antigen	countercurrent immuno-electrophoresis, to detect s.typhi antigen	serum	n	viable bacteria	blood culture, (methods not specified)	blood	unclear	y	463	28	90	4	341	India	South Asia
353	143	original	Mishra M	Indian J Pathol Microbiol	1998	antigen	countercurrent immuno-electrophoresis, to detect s.typhi antigen	serum	n	Widal	Widal test (antigen/ cutoff/ methods not specified)	serum	unclear	y	463	71	47	55	290	India	South Asia
324	161	original	Mukherjee C	J Med Microbiol	1993	antigen	Coagglutination test to detect S.typhi 09 antigen,	blood culture supernatant	n	viable bacteria	blood culture, 5ml inoculated into citrated glucose broth, incubated up to 14 dys	blood	n	y	110	26	48	2	34	India	South Asia
325	161	original	Mukherjee C	J Med Microbiol	1993	antigen	Coagglutination test to detect S.typhi 09 antigen,	serum	n	viable bacteria	blood culture, 5ml inoculated into citrated glucose broth, incubated up to 14 dys	blood	n	y	110	27	51	1	31	India	South Asia
327	161	original	Mukherjee C	J Med Microbiol	1993	antigen	Coagglutination test to detect S.typhi Hd antigen,	blood culture supernatant	n	viable bacteria	blood culture, 5ml inoculated into citrated glucose broth, incubated up to 14 dys	blood	n	y	110	26	48	2	34	India	South Asia
328	161	original	Mukherjee C	J Med Microbiol	1993	antigen	Coagglutination test to detect S.typhi Hd antigen,	serum	n	viable bacteria	blood culture, 5ml inoculated into citrated glucose broth, incubated up to 14 dys	blood	n	y	110	27	51	1	31	India	South Asia
329	161	original	Mukherjee C	J Med Microbiol	1993	antigen	Coagglutination test to detect S.typhi Vi antigen,	blood culture supernatant	n	viable bacteria	blood culture, 5ml inoculated into citrated glucose broth, incubated up to 14 dys	blood	n	y	110	25	48	3	34	India	South Asia
330	161	original	Mukherjee C	J Med Microbiol	1993	antigen	Coagglutination test to detect S.typhi Vi antigen,	serum	n	viable bacteria	blood culture, 5ml inoculated into citrated glucose broth, incubated up to 14 dys	blood	n	y	110	26	50	2	32	India	South Asia
26	222	original	Munoz O	Arch Invest Med (Mex)	1979	antibody	Counter immuno-electrophoresis, using S.typhi somatic (O) antigen	serum	n	viable bacteria	bacteriologic diagnosis of typhoid fever,	unclear	unclear	y	440	35	7	15	383	Unknown
10	273	original	Murphy JR	Trans R Soc Trop Med Hyg	1993	antibody	antigen specific antibody secreting cells, antigen: s.typhi LPS	blood (PBMC)	n	viable bacteria	blood culture pos for s.typhi, methods not specified	blood	unclear	y	208	41	12	9	146	Multiple	Multiple
210	63	original	Nagarajan AG	J Clin Microbiol	2009	Widal	Widal test, O and H antigens, cutoff not reported, (TyDAL kit, Arsitha Diatech)	serum	y	viable bacteria	blood culture, 2.5ml inoculated in brain heart infusion medium, incubated at 37C for 24hrs, subcultured on macconkey agar	blood	n	n - from author	58	32	0	19	17	India	South Asia
401	63	original	Nagarajan AG	J Clin Microbiol	2009	DNA	nested PCR to detect S.typhi and S.paratyphi A, target unique regions spanning genes STY0313 to STY0316, DNA retracted from 1ml blood	blood	n	viable bacteria	blood culture, 2.5ml inoculated in brain heart infusion medium, incubated at 37C for 24hrs, subcultured on macconkey agar	blood	n	n - from author	58	48	0	3	7	India	South Asia
135	71	original	Naheed A	Diagn Microbiol Infect Dis	2008	antibody	Tubex-TF (IDL Biotech, Sweden)	serum	y	viable bacteria	blood culture, 4ml inoculated into Hemoline performance Diaphasique culture media, incubated up to 14dys (biomerieux, France)	blood	y	y	53	26	3	10	14	Bangladesh	South Asia
136	71	original	Naheed A	Diagn Microbiol Infect Dis	2008	antibody	Tubex-TF (IDL Biotech, Sweden)	serum	y	viable bacteria	blood culture, 4ml inoculated into Hemoline performance Diaphasique culture media, incubated up to 14dys (biomerieux, France)	blood	y	y	728	26	166	10	526	Bangladesh	South Asia
148	71	original	Naheed A	Diagn Microbiol Infect Dis	2008	antibody	Typhidot IgM (Malaysian Biodiagnostic Research)	serum	y	viable bacteria	blood culture, 4ml inoculated into Hemoline performance Diaphasique culture media, incubated up to 14dys (biomerieux, France)	blood	y	y	50	29	5	3	13	Bangladesh	South Asia
149	71	original	Naheed A	Diagn Microbiol Infect Dis	2008	antibody	Typhidot IgM (Malaysian Biodiagnostic Research)	serum	y	viable bacteria	blood culture, 4ml inoculated into Hemoline performance Diaphasique culture media, incubated up to 14dys (biomerieux, France)	blood	y	y	681	29	197	3	452	Bangladesh	South Asia
81	32	original	Nakhla I	Diagn Microbiol Infect Dis	2011	antibody	Lateral flow assay, detects anti-LPS IgM	serum	n	viable bacteria	blood culture, details not specified	blood	unclear	y	299	56	63	14	166	Egypt	Middle East and North Africa
110	32	original	Nakhla I	Diagn Microbiol Infect Dis	2011	antibody	S. Typhi Dri Dot, detects anti-LPS IgM	serum	n	viable bacteria	blood culture, details not specified	blood	unclear	y	297	50	31	20	196	Egypt	Middle East and North Africa
191	32	original	Nakhla I	Diagn Microbiol Infect Dis	2011	Widal	Widal test with O antigen (Atlas Medical, UK),cutoff >=1:320	serum	y	viable bacteria	blood culture, details not specified	blood	unclear	y	299	25	30	45	199	Egypt	Middle East and North Africa
398	51	original	Nandagopal B	Mol Diagn Ther	2010	DNA	nested PCR (fliC gene, Hotstar Taq)	buffy coat fraction of blood samples	n	viable bacteria	blood culture (BacT/Alert system, Biomerieux, USA)	blood	y	y	301	6	8	0	287	India	South Asia
92	160	original	Nandakumar KS	Clin Exp Immunol	1993	antibody	inhibition ELISA to detect antibodies specific to S.typhi porins	serum	n	viable bacteria	blood culture pos for S.typhi, methods not specified	blood	unclear	y	74	16	1	1	73	India	South Asia
230	160	original	Nandakumar KS	Clin Exp Immunol	1993	Widal	Widal test, H antigen >=1:80, (Tulip diagnostics, India)	serum	y	viable bacteria	blood culture pos for S.typhi, methods not specified	blood	unclear	y	74	12	4	5	69	India	South Asia
278	160	original	Nandakumar KS	Clin Exp Immunol	1993	Widal	Widal test, O antigen >=1:80, (Tulip diagnostics, India)	serum	y	viable bacteria	blood culture pos for S.typhi, methods not specified	blood	unclear	y	74	13	3	4	70	India	South Asia
156	64	original	Narayanappa D	Indian Pediatr	2010	antibody	Typhidot M	serum	unclear	viable bacteria	blood culture	blood	unclear	y	105	38	40	3	24	India	South Asia
176	64	original	Narayanappa D	Indian Pediatr	2010	Widal	Widal (1:160 cutoff), antigen not specified	serum	unclear	viable bacteria	blood culture	blood	unclear	y	105	14	37	27	27	India	South Asia
53	206	original	Nardiello S	J Clin Microbiol	1984	antibody	ELISA to detect IgA anti-S.typhi LPS	serum	n	viable bacteria	blood culture pos for S.typhi, methods not specified	blood	unclear	y	209	24	8	5	172	Italy	Europe and Central Asia
56	206	original	Nardiello S	J Clin Microbiol	1984	antibody	ELISA to detect IgG anti-S.typhi LPS	serum	n	viable bacteria	blood culture pos for S.typhi, methods not specified	blood	unclear	y	209	28	9	1	171	Italy	Europe and Central Asia
65	206	original	Nardiello S	J Clin Microbiol	1984	antibody	ELISA to detect IgM anti-S.typhi LPS	serum	n	viable bacteria	blood culture pos for S.typhi, methods not specified	blood	unclear	y	209	27	1	2	179	Italy	Europe and Central Asia
307	206	original	Nardiello S	J Clin Microbiol	1984	Widal	Widal test, O antigen, cutoff not prespecified (>=1:40 reported here),	serum	n	viable bacteria	blood culture pos for S.typhi, methods not specified	blood	unclear	y	209	26	14	3	166	Italy	Europe and Central Asia
72	272	original	Nardiello S	Bollett dell'Istit Siero Milanese	1983	antibody	ELISA to detect S.typhi LPS IgM (antigen from Difco)	serum	y	viable bacteria	blood culture pos for typhoid fever, methods not specified	blood	unclear	y	44	2	1	8	33	Italy	Europe and Central Asia
280	272	original	Nardiello S	Bollett dell'Istit Siero Milanese	1983	Widal	Widal test, O antigen >-1:80, (Sclavo)	serum	y	viable bacteria	blood culture pos for typhoid fever, methods not specified	blood	unclear	y	44	10	0	0	34	Italy	Europe and Central Asia
417	48	original	Nga TV	BMC Infect Dis	2010	DNA	real-time PCR to detect S.paratyphiA, target sequence SSPA2308, DNA extracted from 4ml blood	blood	n	viable bacteria	blood culture confirmed S.paratyphiA, methods not specified	blood	unclear	y	121	18	0	28	75	Multiple	Multiple
418	48	original	Nga TV	BMC Infect Dis	2010	DNA	real-time PCR to detect S.typhi, target sequence STY0201, DNA extracted from 4ml blood,	blood	n	viable bacteria	blood culture confirmed S.typhi, methods not specified	blood	unclear	y	129	23	0	31	75	Multiple	Multiple
122	93	original	Nizami SQ	Scand J Clin Lab Invest	2006	antibody	Tubex (MBDF, Kuala Lumpur)	serum	y	viable bacteria	blood culture, methods not spedified (Bactec ped+ bottles)	blood	y	n - from author	210	7	22	19	162	Pakistan	South Asia
152	93	original	Nizami SQ	Scand J Clin Lab Invest	2006	antibody	Typhidot IgM (MBDF, Kuala Lumpur)	serum	y	viable bacteria	blood culture, methods not spedified (Bactec ped+ bottles)	blood	y	n - from author	210	19	81	7	103	Pakistan	South Asia
321	93	original	Nizami SQ	Scand J Clin Lab Invest	2006	Widal	Widal, cutoff >=1:160, slide agglutination, antigens not specified	serum	unclear	viable bacteria	blood culture, methods not spedified (Bactec ped+ bottles)	blood	y	n - from author	211	5	26	21	159	Pakistan	South Asia
410	93	original	Nizami SQ	Scand J Clin Lab Invest	2006	DNA	nested PCR, Vi antigen (ViaB region), DNA extracted from .5-2ml blood	blood	n	viable bacteria	blood culture, methods not spedified (Bactec ped+ bottles)	blood	y	n - from author	202	10	12	15	165	Pakistan	South Asia
387	3	original	Nugraha J	PLoS One	2012	antigen	Tubex TP (prepared in lab, monoclonal anti-012 antibody)	blood culture broth	n	viable bacteria	blood culture (3.5ml, Ox-bile broth (Oxoid, UK), subcultured at 2 & 4 dys)	blood	n	y	78	28	0	0	50	Indonesia	East Asia and Pacific
103	108	original	Olsen SJ	J Clin Microbiol	2004	antibody	Multi-test Dip-S-Ticks, tests for 5 pathogens including S.typhi, detects anti-O, H, and Vi IgG (Panbio Indx, USA)	serum	y	viable bacteria	blood culture, 5ml into biphasic tryptic soy agar and brain heart infusion broth cultured but to 7dys, or using Bactec system cultured up to 5dys	blood	y	y	75	51	9	6	9	Vietnam	East Asia and Pacific
132	108	original	Olsen SJ	J Clin Microbiol	2004	antibody	Tubex, to detect anti-O9 IgM (IDL Biotech, Sweden)	serum	y	viable bacteria	blood culture, 5ml into biphasic tryptic soy agar and brain heart infusion broth cultured but to 7dys, or using Bactec system cultured up to 5dys	blood	y	y	73	43	1	12	17	Vietnam	East Asia and Pacific
160	108	original	Olsen SJ	J Clin Microbiol	2004	antibody	TyphiDot, to detect anti-OMP IgM or IgG (Malaysian biodiagnostics research, malaysia)	serum	y	viable bacteria	blood culture, 5ml into biphasic tryptic soy agar and brain heart infusion broth cultured but to 7dys, or using Bactec system cultured up to 5dys	blood	y	y	77	46	2	12	17	Vietnam	East Asia and Pacific
216	108	original	Olsen SJ	J Clin Microbiol	2004	Widal	Widal test, cutoff O or H agglutinin >=1:100, (Sanofi test kit, Biorad)	serum	y	viable bacteria	blood culture, 5ml into biphasic tryptic soy agar and brain heart infusion broth cultured but to 7dys, or using Bactec system cultured up to 5dys	blood	y	y	73	33	0	21	19	Vietnam	East Asia and Pacific
3	188	original	Ong LY	J Med Microbiol	1989	antibody	Adherence test to detect IgM to S.typhi O and H antigens	serum	n	viable bacteria	blood or stool culture pos for S.typhi	blood, stool	unclear	y	219	58	31	3	127	Malaysia	East Asia and Pacific
4	188	original	Ong LY	J Med Microbiol	1989	antibody	Adherence test to detect IgM to S.typhi O and H antigens	serum	n	CRS	blood or stool culture pos for S.typhi, or Widal pos (>=1:640 to H or O)	blood, stool, serum	unclear	y	219	89	0	48	82	Malaysia	East Asia and Pacific
326	155	original	Pandya M	J Med Microbiol	1995	antigen	Coagglutination test to detect S.typhi Barber Protien (BP)	serum	n	CRS	blood culture pos; or BC neg and Widal test pos (4-fold rise in titer of H and O antigen)	blood, serum	n	y	125	56	0	4	65	India	South Asia
331	155	original	Pandya M	J Med Microbiol	1995	antigen	Coagglutination test to detect Typhi Vi antigen	serum	n	CRS	blood culture pos; or BC neg and Widal test pos (4-fold rise in titer of H and O antigen)	blood, serum	n	y	125	50	1	10	64	India	South Asia
369	155	original	Pandya M	J Med Microbiol	1995	antigen	Latex agglutination test to detect S.typhi Barber Protien (BP)	serum	n	CRS	blood culture pos; or BC neg and Widal test pos (4-fold rise in titer of H and O antigen)	blood, serum	n	y	125	55	1	5	64	India	South Asia
371	155	original	Pandya M	J Med Microbiol	1995	antigen	Latex agglutination test to detect Typhi Vi antigen	serum	n	CRS	blood culture pos; or BC neg and Widal test pos (4-fold rise in titer of H and O antigen)	blood, serum	n	y	125	52	1	8	64	India	South Asia
218	211	original	Pang T	J Clin Pathol	1983	Widal	Widal test, H and/or O antigen >=1:320 (wellcome, UK)	serum	y	viable bacteria	blood and/or stool pos for s.typhi	blood, stool	n	y	572	256	9	19	288	Malaysia	East Asia and Pacific
116	75	original	Pastoor R	Diagn Microbiol Infect Dis	2008	antibody	Immuno-chromatographic lateral flow assay, to detect anti-LPS IgM	serum	n	CRS	1) positive blood culture (54), or 2) Widal test pos, clinical findings and response to treatment (31), or 3) clinical findings and response to treatment (31)	blood, serum, clinical	n	n - from author	209	72	2	44	91	Indonesia	East Asia and Pacific
265	75	original	Pastoor R	Diagn Microbiol Infect Dis	2008	Widal	Widal test, O antigen (Murex Biotech, UK), cutoff >=1:160,	serum	y	CRS	1) positive blood culture (54), or 2) Widal test pos, clinical findings and response to treatment (31), or 3) clinical findings and response to treatment (31)	blood, serum, clinical	n	n - from author	209	92	13	24	80	Indonesia	East Asia and Pacific
266	75	original	Pastoor R	Diagn Microbiol Infect Dis	2008	Widal	Widal test, O antigen (Murex Biotech, UK), cutoff >=1:320,	serum	y	CRS	1) positive blood culture (54), or 2) Widal test pos, clinical findings and response to treatment (31), or 3) clinical findings and response to treatment (31)	blood, serum, clinical	n	n - from author	209	54	1	62	92	Indonesia	East Asia and Pacific
430	75	original	Pastoor R	Diagn Microbiol Infect Dis	2008	viable bacteria	blood culture, 5ml inoculated into ox bile broth, subculture after 24hrs	blood	n	CRS	1) positive blood culture (54), or 2) Widal test pos, clinical findings and response to treatment (31), or 3) clinical findings and response to treatment (31)	blood, serum, clinical	n	n - from author	209	54	0	62	93	Indonesia	East Asia and Pacific
256	104	original	Prakash P	J Clin Microbiol	2005	Widal	Widal test, O and H antigen, cutoff >=1:160 for H and/or O (span diagnostics, India)	serum	y	DNA	nested PCR using H1-d primers, DNA extracted from 3ml blood	blood	n	y	63	37	4	16	6	India	South Asia
425	104	original	Prakash P	J Clin Microbiol	2005	viable bacteria	blood culture, 2-8ml inoculated in hrain heart infusion broth, incubated up to 7dys	blood	n	DNA	nested PCR using H1-d primers, DNA extracted from 3ml blood	blood	n	y	63	17	0	36	10	India	South Asia
254	204	original	Pu SJ	Chinese J Microbiol Immunol	1985	Widal	Widal test, O >=1:80 or H >=1:100, (antigens from Institute of Preventive Medicine, Taiwan)	serum	y	viable bacteria	blood culture pos for S.typhi	blood	n	n - from author	157	70	6	20	61	Unknown
355	124	original	Purwaningsih S	Southeast Asian J Trop Med Public Health	2001	antigen	Dot-EIA to detect the OMP antigen	serum	n	DNA	PCR (done according to standard procedures)	blood	n	y	87	41	10	3	33	Indonesia	East Asia and Pacific
356	124	original	Purwaningsih S	Southeast Asian J Trop Med Public Health	2001	antigen	Dot-EIA to detect the OMP antigen	serum	n	viable bacteria	blood culture (done according to standard procedures)	blood	unclear	y	87	26	25	0	35	Indonesia	East Asia and Pacific
357	124	original	Purwaningsih S	Southeast Asian J Trop Med Public Health	2001	antigen	Dot-EIA to detect the OMP antigen	serum	n	CRS	Blood culture or PCR or Widal positive (4-fold rise in titer),	blood, serum	n	y	87	41	10	3	33	Indonesia	East Asia and Pacific
358	124	original	Purwaningsih S	Southeast Asian J Trop Med Public Health	2001	antigen	Dot-EIA to detect the OMP antigen	serum	n	Widal	Widal test, four fold rise in titer	serum	n	y	87	10	41	1	19	Indonesia	East Asia and Pacific
364	181	original	Qadri A	J Immunoassay	1990	antigen	ELISA using monoclonal antibodies to detect S.typhi H antigen	blood culture broth	n	viable bacteria	blood culture to detect S.typhi, methods not specified	blood	unclear	y	86	48	0	0	38	India	South Asia
365	181	original	Qadri A	J Immunoassay	1990	antigen	ELISA using monoclonal antibodies to detect S.typhi O antigen	blood culture broth	n	viable bacteria	blood culture to detect S.typhi, methods not specified	blood	unclear	y	233	102	0	0	131	India	South Asia
366	181	original	Qadri A	J Immunoassay	1990	antigen	ELISA using monoclonal antibodies to detect S.typhi Vi antigen	blood culture broth	n	viable bacteria	blood culture to detect S.typhi, methods not specified	blood	unclear	y	112	63	0	0	49	India	South Asia
255	147	original	Quang, NN	Asian Pac J Allergy Immunol	1997	Widal	Widal test, O and H antigen (Wellcome Diagnostics, UK), pos if significant rise btw acute and convalesent sera or O >1:200	serum	y	viable bacteria	blood culture confirmed Salmonella spp., (3 times) 10ml inoculated into brain heart infusion broth, incubated up to 14 days, subcultures on blood and MacConkey agar	blood	n	y	171	67	44	10	50	Vietnam	East Asia and Pacific
367	147	original	Quang, NN	Asian Pac J Allergy Immunol	1997	antigen	ELISA using monoclonal antibody 102 B2 to detect salmonella core polysaccharide	urine	n	viable bacteria	blood culture confirmed Salmonella spp., (3 times) 10ml inoculated into brain heart infusion broth, incubated up to 14 days, subcultures on blood and MacConkey agar	blood	n	y	171	71	27	6	67	Vietnam	East Asia and Pacific
368	147	original	Quang, NN	Asian Pac J Allergy Immunol	1997	antigen	ELISA using monoclonal antibody 204 D3 to detect antigen 9 of group D salmonella	urine	n	viable bacteria	blood culture confirmed Salmonella spp., (3 times) 10ml inoculated into brain heart infusion broth, incubated up to 14 days, subcultures on blood and MacConkey agar	blood	n	y	171	48	16	29	78	Vietnam	East Asia and Pacific
43	167	original	Quiroga T	Diagn Microbiol Infect Dis	1992	antibody	ELISA anti-S.typhi LPS, IgA+IgM+IgG,	serum	n	viable bacteria	blood culture pos for s.typhi, methods not specified	blood	unclear	y	186	80	8	5	93	Chile	Latin America and Caribbean
232	167	original	Quiroga T	Diagn Microbiol Infect Dis	1992	Widal	Widal test, H antigen cutoff not pre-specified, >=1:160 reported here, (Cenogenic corp, USA)	serum	y	viable bacteria	blood culture pos for s.typhi, methods not specified	blood	unclear	y	186	76	24	9	77	Chile	Latin America and Caribbean
283	167	original	Quiroga T	Diagn Microbiol Infect Dis	1992	Widal	Widal test, O antigen cutoff not pre-specified, >=1:160 reported here, (Cenogenic corp, USA)	serum	y	viable bacteria	blood culture pos for s.typhi, methods not specified	blood	unclear	y	186	66	13	19	87	Chile	Latin America and Caribbean
40	85	original	Rahman M	Diagn Microbiol Infect Dis	2007	antibody	ELISA anti-LPS IgG, (LPS from Sigma, USA)	serum	n	viable bacteria	blood culture, 1-2ml inoculated into BD BBL Septi-chek pediatric 20ml bottles (BBL, USA), incubated up to 7dys	blood	y	y	243	17	39	17	170	Bangladesh	South Asia
41	85	original	Rahman M	Diagn Microbiol Infect Dis	2007	antibody	ELISA anti-LPS IgM and IgG, (LPS from Sigma, USA)	serum	n	viable bacteria	blood culture, 1-2ml inoculated into BD BBL Septi-chek pediatric 20ml bottles (BBL, USA), incubated up to 7dys	blood	y	y	243	25	42	9	167	Bangladesh	South Asia
42	85	original	Rahman M	Diagn Microbiol Infect Dis	2007	antibody	ELISA anti-LPS IgM, (LPS from Sigma, USA)	serum	n	viable bacteria	blood culture, 1-2ml inoculated into BD BBL Septi-chek pediatric 20ml bottles (BBL, USA), incubated up to 7dys	blood	y	y	243	24	31	10	178	Bangladesh	South Asia
123	85	original	Rahman M	Diagn Microbiol Infect Dis	2007	antibody	Tubex test (IDL Biotech, sweden)	serum	y	viable bacteria	blood culture, 1-2ml inoculated into BD BBL Septi-chek pediatric 20ml bottles (BBL, USA), incubated up to 7dys	blood	y	y	243	31	37	3	172	Bangladesh	South Asia
201	85	original	Rahman M	Diagn Microbiol Infect Dis	2007	Widal	Widal test, cutoff >=1:160 for TO or TH (Omega diagnostics, Scotland)	serum	y	viable bacteria	blood culture, 1-2ml inoculated into BD BBL Septi-chek pediatric 20ml bottles (BBL, USA), incubated up to 7dys	blood	y	y	231	27	61	6	137	Bangladesh	South Asia
48	182	original	Rai GP	J Trop Med Hyg	1989	antibody	ELISA test using sonicated s.typhi	serum	n	viable bacteria	blood culture pos for S.typhi, methods not specified	blood	unclear	n - from author	97	40	1	1	55	Unknown
89	182	original	Rai GP	J Trop Med Hyg	1989	antibody	indirect flourescent antibody test using sonicated S.typhi	serum	n	viable bacteria	blood culture pos for S.typhi, methods not specified	blood	unclear	n - from author	97	36	5	5	51	Unknown
91	182	original	Rai GP	J Trop Med Hyg	1989	antibody	indirect haemagglutination test, using whole cell s.typhi	serum	n	viable bacteria	blood culture pos for S.typhi, methods not specified	blood	unclear	n - from author	97	33	8	8	48	Unknown
87	191	original	Rai GP	J Hyg Epidemiol Microbiol Immunol	1989	antibody	Indirect flourescent antibody test to H antigen, cutoff >=1:320	serum	n	viable bacteria	culture proven S.typhi infection, methods not specified	unclear	unclear	y	77	36	13	5	23	Unknown
88	191	original	Rai GP	J Hyg Epidemiol Microbiol Immunol	1989	antibody	Indirect flourescent antibody test to O antigen, cutoff >=1:160	serum	n	viable bacteria	culture proven S.typhi infection, methods not specified	unclear	unclear	y	77	36	13	5	23	Unknown
245	191	original	Rai GP	J Hyg Epidemiol Microbiol Immunol	1989	Widal	Widal test, H antigen, cutoff >=1:80,	serum	n	viable bacteria	culture proven S.typhi infection, methods not specified	unclear	unclear	y	77	26	11	15	25	Unknown
294	191	original	Rai GP	J Hyg Epidemiol Microbiol Immunol	1989	Widal	Widal test, O antigen, cutoff >=1:40,	serum	n	viable bacteria	culture proven S.typhi infection, methods not specified	unclear	unclear	y	77	26	11	15	25	Unknown
377	132	original	Rao PS	Indian J Med Sci	1999	antigen	S.typhi Vi co-agglutination test, antisera from Central Research Institute, Kasauli	serum	n	CRS	blood culture pos or Widal test pos, >=1:160 (Span diagnostics)	blood, serum	unclear	y	262	52	25	8	177	Unknown
202	163	original	Rasaily R	Indian J Med Res	1993	Widal	Widal test, O antigen >=1:160, (Stangen Immunodiagnostics, Hyderabad)	serum	y	viable bacteria	blood culture, 5ml inoculated in tryptic soy broth, incubated at 37C for 2-15 days,	blood	n	y	286	71	100	45	70	Unknown
383	219	original	Rockhill RC	J Clin Microbiol	1980	antigen	Slide coagglutination test to detect D, Vi and d antigens from S.typhi, in urine	urine	n	viable bacteria	isolation of S.typhi from blood, rectal swab or urine	blood, rectal swab, urine	n	y	96	59	22	2	13	Indonesia	East Asia and Pacific
362	259	original	Sadallah F	J Infect Dis	1990	antigen	ELISA to detect S.typhi flagellin,	serum	n	viable bacteria	pos hemoculture for S.typhi, methods not specified	blood	unclear	y	134	25	47	12	37	Algeria	Middle East and North Africa
318	153	original	Saha SK	Ann Trop Paediatr	1996	Widal	Widal test, slide, H antigen, cutoff >1:160 (Murex Diagnostics, UK)	serum	y	viable bacteria	blood culture confirmed s.typhi (isolated from blood by lysis-direct plating/centrifugation method)	blood	unclear	y	250	129	2	21	98	Bangladesh	South Asia
319	153	original	Saha SK	Ann Trop Paediatr	1996	Widal	Widal test, slide, O antigen, cutoff >1:80 (Murex Diagnostics, UK)	serum	y	viable bacteria	blood culture confirmed s.typhi (isolated from blood by lysis-direct plating/centrifugation method	blood	unclear	y	250	107	2	43	98	Bangladesh	South Asia
412	106	original	Sanchez-Jimenez MM	J Med Microbiol	2004	DNA	PCR to detect hilA gene, DNA extracted from 1ml blood,	blood	n	viable bacteria	blood culture, unknown volume inoculated into trypticase soy (BD, USA) and 0.05% SPS, incubated at 37 at least 7days	blood	n	y	68	34	3	0	31	Colombia	Latin America and Caribbean
236	224	original	Senewiratne B	Gastroenterology	1977	Widal	Widal test, H antigen, cutoff >=1:160 (Wellcome)	serum	y	viable bacteria	bacteriologically proven typhoid from blood, stool or urine, mehods not specified	blood, stool, urine	unclear	y	214	40	5	13	156	Unknown
286	224	original	Senewiratne B	Gastroenterology	1977	Widal	Widal test, O antigen, cutoff >=1:160 (Wellcome)	serum	y	viable bacteria	bacteriologically proven typhoid from blood, stool or urine, methods not specified	blood, stool, urine	unclear	y	214	48	7	5	154	Unknown
54	256	original	Shaheen HI	Clin Infect Dis	1995	antibody	ELISA to detect IgA to S.typhi LPS, (antigen from Sigma, USA)	serum	n	viable bacteria	blood culture pos for s.typhi, methods not specified	blood	unclear	y	106	29	1	11	65	Egypt	Middle East and North Africa
58	256	original	Shaheen HI	Clin Infect Dis	1995	antibody	ELISA to detect IgG to S.typhi LPS, (antigen from Sigma, USA)	serum	n	viable bacteria	blood culture pos for s.typhi, methods not specified	blood	unclear	y	106	38	15	2	51	Egypt	Middle East and North Africa
60	256	original	Shaheen HI	Clin Infect Dis	1995	antibody	ELISA to detect IgG1 to S.typhi LPS, (antigen from Sigma, USA)	serum	n	viable bacteria	blood culture pos for s.typhi, methods not specified	blood	unclear	y	106	35	14	5	52	Egypt	Middle East and North Africa
61	256	original	Shaheen HI	Clin Infect Dis	1995	antibody	ELISA to detect IgG2 to S.typhi LPS, (antigen from Sigma, USA)	serum	n	viable bacteria	blood culture pos for s.typhi, methods not specified	blood	unclear	y	106	28	3	12	63	Egypt	Middle East and North Africa
62	256	original	Shaheen HI	Clin Infect Dis	1995	antibody	ELISA to detect IgG3 to S.typhi LPS, (antigen from Sigma, USA)	serum	n	viable bacteria	blood culture pos for s.typhi, methods not specified	blood	unclear	y	106	22	3	18	63	Egypt	Middle East and North Africa
63	256	original	Shaheen HI	Clin Infect Dis	1995	antibody	ELISA to detect IgG4 to S.typhi LPS, (antigen from Sigma, USA)	serum	n	viable bacteria	blood culture pos for s.typhi, methods not specified	blood	unclear	y	106	15	1	25	65	Egypt	Middle East and North Africa
67	256	original	Shaheen HI	Clin Infect Dis	1995	antibody	ELISA to detect IgM to S.typhi LPS, (antigen from Sigma, USA)	serum	n	viable bacteria	blood culture pos for s.typhi, methods not specified	blood	unclear	y	106	18	0	22	66	Egypt	Middle East and North Africa
315	217	original	Shehabi AA	Trop Geogr Med	1981	Widal	Widal test, O or H antigen, cutoff >=1:80,	serum	n	viable bacteria	blood culture, inoculated in bile broth, used standard bacteriologic methods	blood	unclear	y	29	24	0	2	3	India	South Asia
79	61	original	Sheikh A	Clin Vaccine Immunol	2009	antibody	IgA ELISA using MP prep	plasma	n	viable bacteria	blood culture (BacT/Alert automated system)	blood	y	y	112	21	35	5	51	Bangladesh	South Asia
80	61	original	Sheikh A	Clin Vaccine Immunol	2009	antibody	IgA ELISA using MP prep	ALS fluid	n	viable bacteria	blood culture (BacT/Alert automated system)	blood	y	y	112	26	56	0	30	Bangladesh	South Asia
77	150	original	Shukla S	Indian J Med Sci	1997	antibody	Haemagglutination test to detect anti-LPS	serum	n	viable bacteria	blood culture pos for S.typhi, methods not specified	blood	unclear	y	126	18	60	12	36	India	South Asia
207	150	original	Shukla S	Indian J Med Sci	1997	Widal	Widal test, O antigen >=1:80,	serum	unclear	viable bacteria	blood culture pos for S.typhi, methods not specified	blood	unclear	y	116	15	81	8	12	India	South Asia
118	7	original	Siba V	Clin Vaccine Immunol	2012	antibody	TR-02 (prototype), anti-salmonella OMP IgM only	serum	n	CRS	blood culture or real-time PCR	blood	n	n - from author	500	42	68	5	385	Papua New Guinea	East Asia and Pacific
119	7	original	Siba V	Clin Vaccine Immunol	2012	antibody	TR-02 (prototype), anti-salmonella OMP IgM only	serum	n	DNA	PCR (S.typhi H1-d flagellin gene, not nested, DNA extracted from 200ul blood)	blood	n	y	500	35	75	5	385	Papua New Guinea	East Asia and Pacific
120	7	original	Siba V	Clin Vaccine Immunol	2012	antibody	TR-02 (prototype), anti-salmonella OMP IgM only	serum	n	viable bacteria	blood culture (5ml blood, subcultured at 5 & 7 dys)	blood	n	y	500	22	88	0	390	Papua New Guinea	East Asia and Pacific
126	7	original	Siba V	Clin Vaccine Immunol	2012	antibody	Tubex TF (IDL Biotech AB, Sweden), anti-salmonella O9 IgM and IgG	serum	y	CRS	blood culture or real-time PCR	blood	n	n - from author	500	24	53	23	400	Papua New Guinea	East Asia and Pacific
127	7	original	Siba V	Clin Vaccine Immunol	2012	antibody	Tubex TF (IDL Biotech AB, Sweden), anti-salmonella O9 IgM and IgG	serum	y	DNA	PCR (S.typhi H1-d flagellin gene, not nested, DNA extracted from 200ul blood)	blood	n	y	500	19	58	21	402	Papua New Guinea	East Asia and Pacific
128	7	original	Siba V	Clin Vaccine Immunol	2012	antibody	Tubex TF (IDL Biotech AB, Sweden), anti-salmonella O9 IgM and IgG	serum	y	viable bacteria	blood culture (5ml blood, subcultured at 5 & 7 dys)	blood	n	y	500	17	60	5	418	Papua New Guinea	East Asia and Pacific
137	7	original	Siba V	Clin Vaccine Immunol	2012	antibody	TyphiDot (Resxon Diagnostics Int. Sdn. Bhd., Malaysia), anti-salmonella OMP IgM and IgG	serum	y	CRS	blood culture or real-time PCR	blood	n	n - from author	500	33	90	14	363	Papua New Guinea	East Asia and Pacific
138	7	original	Siba V	Clin Vaccine Immunol	2012	antibody	TyphiDot (Resxon Diagnostics Int. Sdn. Bhd., Malaysia), anti-salmonella OMP IgM and IgG	serum	y	DNA	PCR (S.typhi H1-d flagellin gene, not nested, DNA extracted from 200ul blood)	blood	n	y	500	24	97	16	363	Papua New Guinea	East Asia and Pacific
139	7	original	Siba V	Clin Vaccine Immunol	2012	antibody	TyphiDot (Resxon Diagnostics Int. Sdn. Bhd., Malaysia), anti-salmonella OMP IgM and IgG	serum	y	viable bacteria	blood culture (5ml blood, subcultured at 5 & 7 dys)	blood	n	y	500	21	100	1	378	Papua New Guinea	East Asia and Pacific
178	7	original	Siba V	Clin Vaccine Immunol	2012	Widal	Widal test, O antigen, (Remel Europe Ltd., cutoff titer 1:160)	serum	y	viable bacteria	blood culture (5ml blood, subcultured at 5 & 7 dys)	blood	n	y	500	19	24	3	454	Papua New Guinea	East Asia and Pacific
189	7	original	Siba V	Clin Vaccine Immunol	2012	Widal	Widal test, S.typhi O antigen, (Remel Europe Ltd., cutoff titer 1:160)	serum	y	DNA	PCR (S.typhi H1-d flagellin gene, not nested, DNA extracted from 200ul blood)	blood	n	y	500	17	26	23	434	Papua New Guinea	East Asia and Pacific
193	7	original	Siba V	Clin Vaccine Immunol	2012	Widal	Widal test, S.typhi O antigen, (Remel Europe Ltd., cutoff titer 1:160)	serum	y	CRS	blood culture or real-time PCR	blood	n	n - from author	500	24	19	23	434	Papua New Guinea	East Asia and Pacific
24	189	original	Sippel J	J Clin Microbiol	1989	antibody	Capture ELISA to detect anti-LPS IgM	serum	n	viable bacteria	blood or stool culture pos for S.typhi or paratyphi A	blood, stool	unclear	y	339	54	34	45	206	Pakistan	South Asia
85	189	original	Sippel J	J Clin Microbiol	1989	antibody	Indirect ELISA, to detect anti-LPS IgG	serum	n	viable bacteria	blood or stool culture pos for S.typhi or paratyphi A	blood, stool	unclear	y	339	73	46	26	194	Pakistan	South Asia
86	189	original	Sippel J	J Clin Microbiol	1989	antibody	Indirect ELISA to detect anti-LPS IgM	serum	n	viable bacteria	blood or stool culture pos for S.typhi or paratyphi A	blood, stool	unclear	y	339	54	34	45	206	Pakistan	South Asia
309	189	original	Sippel J	J Clin Microbiol	1989	Widal	Widal test, O antigen, cutoff not prespecified (>=1:80 reported)	serum	n	viable bacteria	blood or stool culture pos for S.typhi or paratyphi A	blood, stool	unclear	y	339	32	104	67	136	Pakistan	South Asia
13	197	original	Sippel JE	Trans R Soc Trop Med Hyg	1987	antibody	ELISA, anti-LPS IgG, cutoff mean +2 SD of neg controls	serum	n	viable bacteria	isolation of S.typhi from blood clots, 5ml blood centrifuged and sera separated, clot placed in 10ml ox bile, subcultured on blood agar after 1, 3 and 7 days	blood clot	n	n - from author	146	26	51	2	67	Egypt	Middle East and North Africa
15	197	original	Sippel JE	Trans R Soc Trop Med Hyg	1987	antibody	ELISA, anti-LPS IgM, cutoff mean +2 SD of neg controls	serum	n	viable bacteria	isolation of S.typhi from blood clots, 5ml blood centrifuged and sera separated, clot placed in 10ml ox bile, subcultured on blood agar after 1, 3 and 7 days	blood clot	n	n - from author	146	23	44	5	74	Egypt	Middle East and North Africa
374	209	original	Sivadasan K	Lancet	1984	antigen	passive S aureus agglutination test to detect s.typhi antigens	serum	n	viable bacteria	culture proven typhoid	unclear	unclear	y	20	10	0	0	10	India	South Asia
111	29	original	Smith SI	J Infect Dev Ctries	2011	antibody	S.Typhi Dri Dot latex agglutination card (manufacturer not specified)	serum	n	viable bacteria	blood culture (2ml blood incubated in brain heart broth, Oxoid UK, incubated for 7 dys at 37C	blood	n	y	287	0	55	0	232	Nigeria	Sub-Saharan Africa
192	29	original	Smith SI	J Infect Dev Ctries	2011	Widal	Cromatest, Widal test with O antigen (Linear Chemicals, Spain), cutoff >=1:80	serum	y	viable bacteria	blood culture (2ml blood incubated in brain heart broth, Oxoid UK, incubated for 7 dys at 37C	blood	n	y	287	0	66	0	221	Nigeria	Sub-Saharan Africa
397	29	original	Smith SI	J Infect Dev Ctries	2011	DNA	nested PCR (fliC flagellin gene)	blood	n	viable bacteria	blood culture (2ml blood incubated in brain heart broth, Oxoid UK, incubated for 7 dys at 37C	blood	n	y	287	0	10	0	277	Nigeria	Sub-Saharan Africa
300	103	original	Smith SI	Br J Biomed Sci	2004	Widal	Widal test, O antigen, cutoff >=1:80	serum	unclear	viable bacteria	blood or stool culture, 5ml blood inoculated into brain-hearth infusion broth, subcultured daily for 7dys, stool inoculated into selenite F broth incubated ON and subcultured	blood, stool	n	y	65	9	22	5	29	Nigeria	Sub-Saharan Africa
314	216	original	Somerville PC	S Afr Med J	1981	Widal	Widal test, O or H antigen, cutoff >=1:200, (Wellcome Labs)	serum	y	viable bacteria	bacteriologically proven typhoid fever, methods not specified	unclear	unclear	y	679	248	18	82	331	South Africa	Sub-Saharan Africa
402	254	original	Song JH	J Clin Microbiol	1993	DNA	nested PCR to detect S.typhi flagellin gene, unclear specimen type or volume of blood used	blood or blood culture broth	n	viable bacteria	blood culture pos for s.typhi, methods not specified	blood	unclear	y	26	11	4	1	10	Korea South	East Asia and Pacific
49	199	original	Srivastava L	Ann Trop Paediatr	1986	antibody	ELISA to detect anti-LPS IgG	serum	n	viable bacteria	blood culture pos to s.typhi or paratyphi A	blood	n	y	63	16	33	6	8	India	South Asia
51	199	original	Srivastava L	Ann Trop Paediatr	1986	antibody	ELISA to detect anti-LPS IgM	serum	n	viable bacteria	blood culture pos to s.typhi or paratyphi A	blood	n	y	63	18	25	4	16	India	South Asia
299	199	original	Srivastava L	Ann Trop Paediatr	1986	Widal	Widal test, O antigen, cutoff >=1:80	serum	n	viable bacteria	blood culture pos to s.typhi or paratyphi A	blood	n	y	63	9	22	13	19	India	South Asia
83	5	original	Sultana S	Mymensingh Med J	2012	antibody	immuno-chromatographic test (Typhoid IgM/IgG combo rapid test, USA)	blood	y	viable bacteria	blood culture (lytic centrifugation method)	blood	n	y	200	14	96	9	81	Bangladesh	South Asia
177	5	original	Sultana S	Mymensingh Med J	2012	Widal	Widal test, slide agglutination, O and H antigen >=1:160, or H >=1:320, or O >=1:160 (PPC diagnostics, UK)	serum	y	viable bacteria	blood culture (lytic centrifugation method)	blood	n	y	200	4	69	19	108	Bangladesh	South Asia
25	212	original	Sundararaj T	Trans R Soc Trop Med Hyg	1983	antibody	Counter immuno-electrophoresis, S.typhi used as antigen	serum	n	Widal	Widal test, cutoff not reported,	serum	n	y	123	15	33	24	51	India	South Asia
244	80	original	Taiwo SS	West Afr J Med	2007	Widal	Widal test, H antigen, cutoff >=1:80 (Plasmatic, Folkestone, UK)	serum	y	viable bacteria	blood or stool culture, methods not specified	blood, stool	unclear	y	300	36	30	4	230	Nigeria	Sub-Saharan Africa
302	80	original	Taiwo SS	West Afr J Med	2007	Widal	Widal test, O antigen, cutoff >=1:80 (Plasmatic, Folkestone, UK)	serum	y	viable bacteria	blood or stool culture, methods not specified	blood, stool	unclear	y	300	36	33	4	227	Nigeria	Sub-Saharan Africa
44	66	original	Tam FC	Diagn Microbiol Infect Dis	2008	antibody	ELISA anti-S.typhi LPS, IgM (S.typhi LPS from Sigma, USA, antibodies from BD, USA)	serum	n	viable bacteria	blood culture, inoculated 4-8ml adults/2-4ml children, incubated up to 7dys (Bactec plus aerobic/F culture broth, BD, USA)	blood	y	y	19	9	3	1	6	China	East Asia and Pacific
45	66	original	Tam FC	Diagn Microbiol Infect Dis	2008	antibody	ELISA anti-S.typhi LPS, IgM+IgG (S.typhi LPS from Sigma, USA, antibodies from BD, USA)	serum	n	viable bacteria	blood culture, inoculated 4-8ml adults/2-4ml children, incubated up to 7dys (Bactec plus aerobic/F culture broth, BD, USA)	blood	y	y	19	10	2	0	7	China	East Asia and Pacific
134	66	original	Tam FC	Diagn Microbiol Infect Dis	2008	antibody	Tubex-TF (IDL Biotech, Sweden)	serum	y	viable bacteria	blood culture, inoculated 4-8ml adults/2-4ml children, incubated up to 7dys (Bactec plus aerobic/F culture broth, BD, USA)	blood	y	y	20	10	2	1	7	China	East Asia and Pacific
204	66	original	Tam FC	Diagn Microbiol Infect Dis	2008	Widal	Widal test, O or H antigen >=1:40, (Lanzhou Institute of Biological Products, China)	serum	unclear	viable bacteria	blood culture, inoculated 4-8ml adults/2-4ml children, incubated up to 7dys (Bactec plus aerobic/F culture broth, BD, USA)	blood	y	y	9	6	2	0	1	China	East Asia and Pacific
82	251	original	Tang SW	Infect Immunity	1997	antibody	immunoblot to detect antibodies to 3 HSP proteins (58, 68. amd 88 kDa)	serum	n	viable bacteria	blood culture pos typhoid fever, methods not specified	blood	unclear	y	22	9	0	3	10	Malaysia	East Asia and Pacific
96	207	original	Tantivanich S	Southeast Asian J Trop Med Public Health	1984	antibody	Latex agglutination to detect anti-Barber protein antigen	serum	n	viable bacteria	blood culture pos for S.typhi, methods not specified	blood	unclear	y	105	20	81	0	4	Unknown
235	207	original	Tantivanich S	Southeast Asian J Trop Med Public Health	1984	Widal	Widal test, H antigen, cutoff >=1:160	serum	n	viable bacteria	blood culture pos for S.typhi, methods not specified	blood	unclear	y	105	12	79	8	6	Unknown
285	207	original	Tantivanich S	Southeast Asian J Trop Med Public Health	1984	Widal	Widal test, O antigen, cutoff >=1:160	serum	n	viable bacteria	blood culture pos for S.typhi, methods not specified	blood	unclear	y	105	12	59	8	26	Unknown
214	127	original	Tanyigna KB	Niger J Med	2001	Widal	Widal test, cutoff O >1:80 and H >=1:160,	serum	unclear	viable bacteria	blood culture, 2ml inoculated in 10ml thioglycollate medium, subcultured on SS agar at 1 and 7dys	blood	n	y	84	6	15	0	63	Nigeria	Sub-Saharan Africa
215	127	original	Tanyigna KB	Niger J Med	2001	Widal	Widal test, cutoff O >1:80 and H >=1:160,	serum	unclear	viable bacteria	stool culture, 1g inoculated in selenite fluind, incubated at 37 and subcultured at 1dy	stool	n	y	84	7	14	0	63	Nigeria	Sub-Saharan Africa
5	171	original	Thevanesam V	Ceylon Med J	1992	antibody	agglutination test, H antigen, cutoff >=1:120	serum	n	viable bacteria	blood culture pos for S.typhi, methods not specified	blood	unclear	y	189	55	13	30	91	Sri Lanka	South Asia
6	171	original	Thevanesam V	Ceylon Med J	1992	antibody	agglutination test, H antigen, cutoff >=1:120	serum	n	viable bacteria	blood culture pos for S.typhi, methods not specified	blood	unclear	y	359	55	19	30	255	Sri Lanka	South Asia
7	171	original	Thevanesam V	Ceylon Med J	1992	antibody	agglutination test, O antigen, cutoff >=1:120	serum	n	viable bacteria	blood culture pos for S.typhi, methods not specified	blood	unclear	y	187	79	17	6	85	Sri Lanka	South Asia
8	171	original	Thevanesam V	Ceylon Med J	1992	antibody	agglutination test, O antigen, cutoff >=1:120	serum	n	viable bacteria	blood culture pos for S.typhi, methods not specified	blood	unclear	y	357	79	38	6	234	Sri Lanka	South Asia
229	249	original	Thriemer K	PLoS One	2012	Widal	Widal test, H antigen >=1:80, (Span Diagnostics, India)	serum	y	viable bacteria	isolation of S.typhi in blood culture, automated blood culture system Bactec 9050 (BD, USA)	blood	y	y	2178	22	12	24	2120	Tanzania	Sub-Saharan Africa
277	249	original	Thriemer K	PLoS One	2012	Widal	Widal test, O antigen >=1:80, (Span Diagnostics, India)	serum	y	viable bacteria	isolation of S.typhi in blood culture, automated blood culture system Bactec 9050 (BD, USA)	blood	y	y	2179	22	13	24	2120	Tanzania	Sub-Saharan Africa
388	249	original	Thriemer K	PLoS One	2012	clinical	WHO case definition of suspected case of Typhoid fever (>=3 days fever)	clinical	n	viable bacteria	isolation of S.typhi in blood culture, automated blood culture system Bactec 9050 (BD, USA)	blood	y	y	2209	38	1378	8	785	Tanzania	Sub-Saharan Africa
392	249	original	Thriemer K	PLoS One	2012	composite	WHO case definition of probable case of Typhoid fever (>=3 days fever and pos serology: Widal H antigen >=1:80)	clinical	n	viable bacteria	isolation of S.typhi in blood culture, automated blood culture system Bactec 9050 (BD, USA)	blood	y	y	2179	19	7	27	2126	Tanzania	Sub-Saharan Africa
393	249	original	Thriemer K	PLoS One	2012	composite	WHO case definition of probable case of Typhoid fever (>=3 days fever and pos serology: Widal O antigen >=1:80)	clinical	n	viable bacteria	isolation of S.typhi in blood culture, automated blood culture system Bactec 9050 (BD, USA)	blood	y	y	2179	19	7	27	2126	Tanzania	Sub-Saharan Africa
114	215	original	Tsang RS	Clin Exp Immunol	1981	antibody	solid-phase radio-immunoassay to detect anti-LPS Ig	serum	n	viable bacteria	blood culture, methods not specified	blood	unclear	y	51	29	0	2	20	Unknown	East Asia and Pacific
115	215	original	Tsang RS	Clin Exp Immunol	1981	antibody	solid-phase radio-immunoassay to detect anti-protein Ig	serum	n	viable bacteria	blood culture, methods not specified	blood	unclear	y	51	29	0	2	20	Unknown	East Asia and Pacific
247	215	original	Tsang RS	Clin Exp Immunol	1981	Widal	Widal test, H antigen, cutoff >=1:80, (Wellcome Labs)	serum	y	viable bacteria	blood culture, methods not specified	blood	unclear	y	51	25	5	6	15	Unknown	East Asia and Pacific
304	215	original	Tsang RS	Clin Exp Immunol	1981	Widal	Widal test, O antigen, cutoff >=1:80, (Wellcome Labs)	serum	y	viable bacteria	blood culture, methods not specified	blood	unclear	y	51	17	1	14	19	Unknown	East Asia and Pacific
46	162	original	Verdugo-Rodriguez A	Asian Pac J Allergy Immunol	1993	antibody	ELISA for detection of S.typhi OMPs, cutoff not specified	serum	n	CRS	blood culture pos and widal test pos, methods not specified	blood, serum	n	n - from author	194	41	10	0	143	Multiple	Multiple
422	229	original	Wain J	J Infect Dev Ctries	2008	viable bacteria	blood culture, 15ml, unclear what media,	blood	unclear	viable bacteria	bone marrow culture, 1ml	bone marrow aspirate	unclear	y	69	52	7	9	1	Vietnam	East Asia and Pacific
431	229	original	Wain J	J Infect Dev Ctries	2008	viable bacteria	blood culture, 5ml, unclear what media	blood	unclear	viable bacteria	bone marrow culture, 1ml	bone marrow aspirate	unclear	y	103	53	4	16	30	Vietnam	East Asia and Pacific
182	184	original	West B	Trans R Soc Trop Med Hyg	1989	Widal	Widal slide test, cutoff not given, H antigen (Wellcome diagnostics, UK)	serum	y	viable bacteria	blood culture for s.typhi, incubated in tryptic soy broth (oxoid) for up to 21 days	blood	n	y	156	91	3	1	61	Papua New Guinea	East Asia and Pacific
183	184	original	West B	Trans R Soc Trop Med Hyg	1989	Widal	Widal slide test, cutoff not given, O antigen (Wellcome diagnostics, UK)	serum	y	viable bacteria	blood culture for s.typhi, incubated in tryptic soy broth (oxoid) for up to 21 days	blood	n	y	156	90	1	2	63	Papua New Guinea	East Asia and Pacific
332	184	original	West B	Trans R Soc Trop Med Hyg	1989	antigen	coagglutination test to detect Vi	urine	n	viable bacteria	blood culture for s.typhi, incubated in tryptic soy broth (oxoid) for up to 21 days	blood	n	y	150	77	5	12	56	Papua New Guinea	East Asia and Pacific
239	122	original	Willke A	Clin Diagn Lab Immunol	2002	Widal	Widal test, H antigen, cutoff >=1:200 (antigens, Difco)	serum	y	viable bacteria	blood culture, Bactec automated culture system (BD)	blood	y	y	93	9	5	22	57	Turkey	Europe and Central Asia
240	122	original	Willke A	Clin Diagn Lab Immunol	2002	Widal	Widal test, H antigen, cutoff >=1:200 (antigens, Difco)	serum	y	CRS	blood culture, Bactec automated culture system (BD); or determined clinically consistent with typhoid fever	blood, clinical	n	y	93	12	2	40	39	Turkey	Europe and Central Asia
288	122	original	Willke A	Clin Diagn Lab Immunol	2002	Widal	Widal test, O antigen, cutoff >=1:200 (antigens, Difco)	serum	y	viable bacteria	blood culture, Bactec automated culture system (BD)	blood	y	y	93	16	15	15	47	Turkey	Europe and Central Asia
289	122	original	Willke A	Clin Diagn Lab Immunol	2002	Widal	Widal test, O antigen, cutoff >=1:200 (antigens, Difco)	serum	y	CRS	blood culture, Bactec automated culture system (BD); or determined clinically consistent with typhoid fever	blood, clinical	n	y	93	26	5	26	36	Turkey	Europe and Central Asia
279	247	original	Yap YF	Singapore Med J	1998	Widal	Widal test, O antigen >1:640 or 4 fold rise in titer, (Wellcome, UK)	serum	y	viable bacteria	pos blood and/or stool culture for S.typhi, methods not specified	blood, stool	n	y	51	41	8	1	1	Malaysia	East Asia and Pacific
257	306	original	Youssef FG	Aust J Basic Applied Sci	2010	Widal	Widal test, O and/or H antigen >=1:160, (SA Scientific Inc, USA)	serum	y	viable bacteria	blood culture confirmed S.typhi, 5-10ml inoculated in biphasic blood culture bottle (PML Micro-biological, USA), at 37C up to 14 dys	blood	y	y	3856	196	414	58	3012	Egypt	Middle East and North Africa
16	21	original	Zaka-ur-Rab Z	Arch Dis Child	2012	antibody	ELISA, anti-S. typhi LPS IgA, cutoff determined from results	saliva	n	viable bacteria	blood culture confirmed cases	blood	unclear	y	97	33	0	4	60	India	South Asia
19	99	original	Zuniga J	J Clin Microbiol	2005	antibody	dot imuno-blotting, anti-S.typhi LPS, 100ng	serum	n	viable bacteria	blood culture, methods not spedified	blood	unclear	y	62	38	1	2	21	Chile	Latin America and Caribbean
20	99	original	Zuniga J	J Clin Microbiol	2005	antibody	dot immuno-blotting, anti-S.typhi O conjugated to HSA, 100ng	serum	n	viable bacteria	blood culture, methods not spedified	blood	unclear	y	62	28	2	12	20	Chile	Latin America and Caribbean
21	99	original	Zuniga J	J Clin Microbiol	2005	antibody	dot immuno-blotting, anti-S.typhi O unconjugated, 100ng	serum	n	viable bacteria	blood culture, methods not spedified	blood	unclear	y	62	16	0	24	22	Chile	Latin America and Caribbean
233	99	original	Zuniga J	J Clin Microbiol	2005	Widal	Widal test, H antigen, >=1:160,	serum	unclear	viable bacteria	blood culture, methods not spedified	blood	unclear	y	57	26	3	9	19	Chile	Latin America and Caribbean
284	99	original	Zuniga J	J Clin Microbiol	2005	Widal	Widal test, O antigen, >=1:160,	serum	unclear	viable bacteria	blood culture, methods not spedified	blood	unclear	y	57	22	6	13	16	Chile	Latin America and Caribbean
437	310	new	Abdullah J	Brazilian Journal of Microbiology	2014	DNA	LAMP, Loop-mediated isothermal amplification amplifies DNA with high sensitivity, specificity and rapidity and can detect S.Typhi using primers	other (isolates)	n	viable bacteria	blood culture	blood	y	y	60	4	0	0	56	Malaysia	East Asia and Pacific
438	310	new	Abdullah J	Brazilian Journal of Microbiology	2014	DNA	LAMP, Loop-mediated isothermal amplification amplifies DNA with high sensitivity, specificity and rapidity and can detect S.Typhi using primers	other (isolates)	n	DNA	Polymerase Chain Reaction (PCR) reaction mixture containing MgCl2, each dNTP (Promega, USA), Taq polymerase (Promega, USA), F3 and B3 primers and DNA	not reported, isolates	y	y	60	4	0	0	56	Malaysia	East Asia and Pacific
439	311	new	Adhikari A	Bmc Infectious Diseases	2015	Widal	Widal test Wellcolex®(Remel, UK), Anti TH 1:40	serum	y	viable bacteria	blood culture, collected in BACTEC Peds Plus™/F culture vials and immediately (within 10 min) transferred to laboratory to be loaded in Bactec 9240 (Becton Dickinson, USA) culture instrument for growth. Blood isolates which were found culture positive were reconfirmed for Salmonella by slide agglutination, using monospecific anti sera	blood	y	y	1371	108	203	129	931	Nepal	South Asia
440	311	new	Adhikari A	Bmc Infectious Diseases	2015	Widal	Widal test Wellcolex®(Remel, UK), Anti TO 1:40	serum	y	viable bacteria	blood culture, collected in BACTEC Peds Plus™/F culture vials and immediately (within 10 min) transferred to laboratory to be loaded in Bactec 9240 (Becton Dickinson, USA) culture instrument for growth. Blood isolates which were found culture positive were reconfirmed for Salmonella by slide agglutination, using monospecific anti sera	blood	y	y	1371	104	194	133	940	Nepal	South Asia
441	312	new	Al-Emran HM	Clinical Infectious Diseases	2016	DNA	PCR, QIAGEN multiplex PCR master-mix (Qiagen, Hilden, Germany) containing 3 mM of magnesium chloride and Q-solution was used to reduce nonspecific bands fromhighly concentrated human DNA	blood	y	viable bacteria	blood culture, bacterial culture was performed using BacTAlert. Signal-positive samples were plated on MacConkey agar, Columbia agar enriched with 5% sheep blood, and chocolate agar and isolates were identified by the API20E biochemical test.	blood	y	y	298	4	40	1	253	Burkina	Sub-Saharan Africa
442	312	new	Al-Emran HM	Clinical Infectious Diseases	2016	DNA	PCR, QIAGEN multiplex PCR master-mix (Qiagen, Hilden, Germany) containing 3 mM of magnesium chloride and Q-solution was used to reduce nonspecific bands fromhighly concentrated human DNA	blood	y	viable bacteria	blood culture, bacterial culture was performed using BacTAlert. Signal-positive samples were plated on MacConkey agar, Columbia agar enriched with 5% sheep blood, and chocolate agar and isolates were identified by the API20E biochemical test.	blood	y	y	311	16	40	2	253	Burkina	Sub-Saharan Africa
443	313	new	Andrews JR	Plos Neglected Tropical Diseases	2013	viable bacteria	Experimental blood culture; electricity-free culture, BacT/ALERT (Biomerieux, Durham, NC, USA) blood culture bottles; Bottles were placed in a Portatherm electricity-free incubator, which maintains a constant temperature using phase-change materials. Fifty sealed packets containing 1-tetradecanol (a material that melts at 38 degree C) were prepared by submerging them in a hot water bath. The reus…	blood	unclear	viable bacteria	conventional blood culture, BacT/ALERT blood culture bottles were inoculated and examined for bacterial growth	blood	y	y	304	50	10	5	239	Nepal	South Asia
444	314	new	Chua AL	Asia-Pacific Journal of Public Health	2015	DNA	PCR, PCR amplification of the ST50 gene of S Typhi was performed using primers and amplification	stool	y	viable bacteria	Stool cultures, culturing 1 g of stool in 19 mL of Selenite-F broth (Oxoid, Hampshire, UK), incubated static 37°C for 18 hours; bacterial identification was done using biochemical tests including TSI, IMViC, and RAPID ONE and serotyped using Polyvalent O, Polyvalent H, Vi, dH, and O9 agglutination tests.	stool	y	y	216	14	0	0	202	Malaysia	East Asia and Pacific
445	314	new	Chua AL	Asia-Pacific Journal of Public Health	2015	antibody	Typhidot-C, IgG (modification of the original reported Typhidot test23 and is used for detection of IgA and IgG antibodies toward the 50 kDa surface protein antigen)	serum	y	viable bacteria	Stool cultures, culturing 1 g of stool in 19 mL of Selenite-F broth (Oxoid, Hampshire, UK), incubated static 37°C for 18 hours; bacterial identification was done using biochemical tests including TSI, IMViC, and RAPID ONE and serotyped using Polyvalent O, Polyvalent H, Vi, dH, and O9 agglutination tests.	stool	y	y	216	11	0	3	202	Malaysia	East Asia and Pacific
446	314	new	Chua AL	Asia-Pacific Journal of Public Health	2015	antibody	Typhidot-C, IgA (modification of the original reported Typhidot test23 and is used for detection of IgA and IgG antibodies toward the 50 kDa surface protein antigen)	serum	y	viable bacteria	Stool cultures, culturing 1 g of stool in 19 mL of Selenite-F broth (Oxoid, Hampshire, UK), incubated static 37°C for 18 hours; bacterial identification was done using biochemical tests including TSI, IMViC, and RAPID ONE and serotyped using Polyvalent O, Polyvalent H, Vi, dH, and O9 agglutination tests.	stool	y	y	216	11	0	3	202	Malaysia	East Asia and Pacific
447	314	new	Chua AL	Asia-Pacific Journal of Public Health	2015	antibody	Vi capsular antigen ELISA, Vi capsular poly-saccharide of S Typhi (TYPHIM Vi, Sanofi Pasteur MSD, Berkshire, UK)	serum	y	viable bacteria	Stool cultures, culturing 1 g of stool in 19 mL of Selenite-F broth (Oxoid, Hampshire, UK), incubated static 37°C for 18 hours; bacterial identification was done using biochemical tests including TSI, IMViC, and RAPID ONE and serotyped using Polyvalent O, Polyvalent H, Vi, dH, and O9 agglutination tests.	stool	y	y	216	13	0	1	202	Malaysia	East Asia and Pacific
448	315	new	Das S	Diagnostic Microbiology and Infectious Disease	2013	Widal	Widal test, Widal test was performed using a quantitative tube agglutination test kit (Span Diagnostics); cutoff TO >=1:80. Serum was serially diluted for titers ranging from 1:4 to 1:64 and S. Typhi O and H, antigen suspensions were added separately, making the final titers 1:40 to 1:640. The results were read as highest serum dilution giving a visible agglutination with a cut-off titer of TO ≥80	serum	y	viable bacteria	blood culture, inoculated Bactec bottles were incubated at 37 °C for 7 days in a Bactec 9120 system and subcultures were made on MacConkey and nutrient agars Non–lactose-fermenting smooth colonies were checked for Salmonella by Gram stain and other biochemical tests following a standard protocol. Confirmation of identification of the isolates was done by serotyping in slide and tube agglutination…	blood	y	y	336	50	161	30	95	India	South Asia
449	315	new	Das S	Diagnostic Microbiology and Infectious Disease	2013	antibody	IC-LFT, The kit contained antigen impregnated dipstick and chase buffer. Anti-human IgM and/or IgG- colloidal gold conjugate formed complex with S. Typhi–specific IgM and/or IgG antibodies present in the sample.	serum	y	viable bacteria	blood culture, inoculated Bactec bottles were incubated at 37 °C for 7 days in a Bactec 9120 system and subcultures were made on MacConkey and nutrient agars Non–lactose-fermenting smooth colonies were checked for Salmonella by Gram stain and other biochemical tests following a standard protocol. Confirmation of identification of the isolates was done by serotyping in slide and tube agglutination…	blood	y	y	336	55	74	25	182	India	South Asia
450	315	new	Das S	Diagnostic Microbiology and Infectious Disease	2013	Widal	Widal test, Widal test was performed using a quantitative tube agglutination test kit. Serum was serially diluted for titers ranging from 1:4 to 1:64 and S. Typhi O and H, antigen suspensions were added separately, making the final titers 1:40 to 1:640. The results were read as highest serum dilution giving a visible agglutination with a cut-off titer of TO ≥80	serum	y	viable bacteria	blood culture, inoculated Bactec bottles were incubated at 37 °C for 7 days in a Bactec 9120 system and subcultures were made on MacConkey and nutrient agars Non–lactose-fermenting smooth colonies were checked for Salmonella by Gram stain and other biochemical tests following a standard protocol. Confirmation of identification of the isolates was done by serotyping in slide and tube agglutination…	blood	y	y	182	7	36	2	137	India	South Asia
451	315	new	Das S	Diagnostic Microbiology and Infectious Disease	2013	antibody	IC-LFT, The kit contained antigen impregnated dipstick and chase buffer. Anti-human IgM and/or IgG- colloidal gold conjugate formed complex with S. Typhi–specific IgM and/or IgG antibodies present in the sample.	serum	n	viable bacteria	blood culture, inoculated Bactec bottles were incubated at 37 °C for 7 days in a Bactec 9120 system and subcultures were made on MacConkey and nutrient agars Non–lactose-fermenting smooth colonies were checked for Salmonella by Gram stain and other biochemical tests following a standard protocol. Confirmation of identification of the isolates was done by serotyping in slide and tube agglutination…	blood	y	y	182	9	36	0	137	India	South Asia
457	318	new	Islam K	Plos Neglected Tropical Diseases	2016	antibody	TPT test, Peripheral blood mononuclear cells (PBMCs) from venous blood were isolated by and obtained supernatants from cultured lymphocytes. IgA antibodies specific to S.Typhi membrane preparation (MP) were measured in the culture supernatants by enzyme-linked immunosorbent assay (ELISA)	blood (PBMC)	y	viable bacteria	blood culture, microbiological culturing of venous blood using a BacT/Alert automated system, sub-culturing positive bottles on MacConkey agar, blood agar, and chocolate agar plates, and identifying colonies using standard biochemical tests and agglutination test with Salmonella-specific antisera	blood	y	y	72	28	24	0	20	Bangladesh	South Asia
458	318	new	Islam K	Plos Neglected Tropical Diseases	2016	antibody	Tubex, the Tubex assay is a serological test kit that detects IgM antibodies to S.Typhi O:9 lipopolysaccharide antigen	serum	y	viable bacteria	blood culture, microbiological culturing of venous blood using a BacT/Alert automated system, sub-culturing positive bottles on MacConkey agar, blood agar, and chocolate agar plates, and identifying colonies using standard biochemical tests and agglutination test with Salmonella specific antisera	blood	y	y	72	21	9	7	35	Bangladesh	South Asia
459	318	new	Islam K	Plos Neglected Tropical Diseases	2016	antibody	Typhidot, the Typhidot assay is a dot-Enzyme immunoassay that assesses for the presence of IgM and IgG antibodies responses to a specific 50 kDa outer membrane protein (OMP) antigen of S. Typhi.	serum	y	viable bacteria	blood culture, microbiological culturing of venous blood using a BacT/Alert automated system, sub-culturing positive bottles on MacConkey agar, blood agar, and chocolate agar plates, and identifying colonies using standard biochemical tests and agglutination test with Salmonella specific antisera	blood	y	y	72	18	15	10	29	Bangladesh	South Asia
460	319	new	Khan IH	Clinical and Vaccine Immunology	2016	antibody	dipstick, a lateral-flow immunochromatographic dipstick assay based on the detection of S. Typhi lipopolysaccharide (LPS)-specific IgG in lymphocyte culture secretion.	blood	unclear	viable bacteria	blood culture, Using a 3- to 5-ml sample of peripheral blood, microbiological cultures for all suspected enteric fever patients using a BacT/Alert automated system, were performed subculturing positive bottles on MacConkey agar, blood agar, and chocolate agar plates and identifying colonies using standard biochemical tests and reaction with Salmonella-specific antiserum	blood	y	y	142	53	19	1	69	Bangladesh	South Asia
461	320	new	Khanam F	Plos Neglected Tropical Diseases	2013	antibody	TPT test, Peripheral blood mononuclear cells (PBMCs) from venous blood were isolated by and obtained supernatants from cultured lymphocytes. IgA antibodies specific to S.Typhi membrane preparation (MP) were measured in the culture supernatants by enzyme-linked immunosorbent assay (ELISA)	blood lymphocytes	y	viable bacteria	blood culture, collected and cultured using the automated BacT/Alert method, followed by sub-culture on MacConkey agar, blood agar and chocolate agar plates. Organisms were identified on the basis of growth characteristics, colony morphology, microscopic examination of Gram stained smear, biochemical tests and by slide agglutination tests with Salmonella-specific anti-sera	blood	y	y	349	39	47	0	263	Bangladesh	South Asia
462	321	new	Limpitikul W	Plos One	2014	antibody	IgM Rapid Test performed via immunochromatographic assays	serum	y	viable bacteria	blood culture, tested for S. Typhi via a BD Phoenix Automated Microbiology System	blood	y	y	1140	112	244	87	697	Thailand	East Asia and Pacific
463	321	new	Limpitikul W	Plos One	2014	antibody	Typhoid IgG performed via immunochromatographic assays	serum	y	viable bacteria	blood culture, tested for S. Typhi via a BD Phoenix Automated Microbiology System	blood	y	y	1219	45	536	90	548	Thailand	East Asia and Pacific
464	322	new	Prasad	Indian Journal of Medical Microbiology	2015	antibody	Typhidot-IgM, a qualitative antibody detection test based on dot enzyme immunoassay technique, to detect the presence of IgM antibodies against a specific antigen on the outer membrane of S. Typhi	serum	y	viable bacteria	blood culture, standard procedures using the BacT\ALERT 3D automated system	blood	y	y	1178	124	303	7	744	India	South Asia
465	322	new	Prasad	Indian Journal of Medical Microbiology	2015	antibody	Enteroscreen-IgM, a rapid, qualitative, sandwich immunoassay based on the principle of immunochromatography for the detection and differentiation of IgM and IgG antibodies to S. Typhi in human serum/plasma or whole blood specimen	serum/plasma or whole blood	y	viable bacteria	blood culture, standard procedures using the BacT\ALERT 3D automated system	blood	y	y	1521	126	160	38	1197	India	South Asia
466	333	new	Maude RR	Tropical medicine & international health : TM & IH	2015	antibody	Life Assay Test-itTM Typhoid IgM, a lateral flow assay detecting IgM antibodies against S. Typhi O antigen that takes 15 min to perform >+1	serum	y	viable bacteria	blood culture and PCR, blood was inoculated into a Bact/Alert FA and PF blood culture bottles and incubated in the Bact/Alert automated system.A Gram-stained smear was prepared from the broth of blood bottles that were culture positive and was subcultured onto 5% sheep blood agar and chocolate agar. Bacterial isolates were identified by standard methods including biochemical test using API test s…	blood	y	y	300	20	104	14	162	Bangladesh	South Asia
467	333	new	Maude RR	Tropical medicine & international health : TM & IH	2015	antibody	Life Assay Test-itTM Typhoid IgM, a lateral flow assay detecting IgM antibodies against S. Typhi O antigen that takes 15 min to perform >+2	serum	y	viable bacteria, DNA	blood culture and PCR, blood was inoculated into a Bact/Alert FA and PF blood culture bottles and incubated in the Bact/Alert automated system.A Gram-stained smear was prepared from the broth of blood bottles that were culture positive and was subcultured onto 5% sheep blood agar and chocolate agar. Bacterial isolates were identified by standard methods including biochemical test using API test s…	blood	y	y	300	14	34	20	232	Bangladesh	South Asia
468	333	new	Maude RR	Tropical medicine & international health : TM & IH	2015	antibody	CTKBiotech Onsite Typhoid IgG/IgM Combo Rapid-test cassette, a lateral flow assay that detects IgG and IgM antibodies against recombinant O and H S.Typhi antigens. The test can be performed and read in 15 min. IgM	serum	y	viable bacteria, DNA	blood culture and PCR, blood was inoculated into a Bact/Alert FA and PF blood culture bottles and incubated in the Bact/Alert automated system.A Gram-stained smear was prepared from the broth of blood bottles that were culture positive and was subcultured onto 5% sheep blood agar and chocolate agar. Bacterial isolates were identified by standard methods including biochemical test using API test s…	blood	y	y	300	0	1	34	265	Bangladesh	South Asia
469	333	new	Maude RR	Tropical medicine & international health : TM & IH	2015	antibody	CTKBiotech Onsite Typhoid IgG/IgM Combo Rapid-test cassette, a lateral flow assay that detects IgG and IgM antibodies against recombinant O and H S.Typhi antigens. The test can be performed and read in 15 min. IgG	serum	y	viable bacteria, DNA	blood culture and PCR, blood was inoculated into a Bact/Alert FA and PF blood culture bottles and incubated in the Bact/Alert automated system.A Gram-stained smear was prepared from the broth of blood bottles that were culture positive and was subcultured onto 5% sheep blood agar and chocolate agar. Bacterial isolates were identified by standard methods including biochemical test using API test s…	blood	y	y	300	20	69	14	197	Bangladesh	South Asia
470	333	new	Maude RR	Tropical medicine & international health : TM & IH	2015	antibody	CTKBiotech Onsite Typhoid IgG/IgM Combo Rapid-test cassette, a lateral flow assay that detects IgG and IgM antibodies against recombinant O and H S.Typhi antigens. The test can be performed and read in 15 min. IgM & IgG	serum	y	viable bacteria, DNA	blood culture and PCR, blood was inoculated into a Bact/Alert FA and PF blood culture bottles and incubated in the Bact/Alert automated system.A Gram-stained smear was prepared from the broth of blood bottles that were culture positive and was subcultured onto 5% sheep blood agar and chocolate agar. Bacterial isolates were identified by standard methods including biochemical test using API test s…	blood	y	y	300	20	70	14	264	Bangladesh	South Asia
471	333	new	Maude RR	Tropical medicine & international health : TM & IH	2015	antibody	SD Bioline test visually and qualitatively detects IgM and IgG antibodies to serotype Typhi antigens that are indirectly labelled with colloidal gold (via an antibody). The test takes 30 min to perform IgM	serum	y	viable bacteria, DNA	blood culture and PCR, blood was inoculated into a Bact/Alert FA and PF blood culture bottles and incubated in the Bact/Alert automated system.A Gram-stained smear was prepared from the broth of blood bottles that were culture positive and was subcultured onto 5% sheep blood agar and chocolate agar. Bacterial isolates were identified by standard methods including biochemical test using API test s…	blood	y	y	300	7	7	27	259	Bangladesh	South Asia
472	333	new	Maude RR	Tropical medicine & international health : TM & IH	2015	antibody	SD Bioline test visually and qualitatively detects IgM and IgG antibodies to serotype Typhi antigens that are indirectly labelled with colloidal gold (via an antibody). The test takes 30 min to perform IgG	serum	y	viable bacteria, DNA	blood culture and PCR, blood was inoculated into a Bact/Alert FA and PF blood culture bottles and incubated in the Bact/Alert automated system.A Gram-stained smear was prepared from the broth of blood bottles that were culture positive and was subcultured onto 5% sheep blood agar and chocolate agar. Bacterial isolates were identified by standard methods including biochemical test using API test s…	blood	y	y	300	3	6	31	260	Bangladesh	South Asia
473	333	new	Maude RR	Tropical medicine & international health : TM & IH	2015	antibody	SD Bioline test visually and qualitatively detects IgM and IgG antibodies to serotype Typhi antigens that are indirectly labelled with colloidal gold (via an antibody). The test takes 30 min to perform IgM & IgG	serum	y	viable bacteria, DNA	blood culture and PCR, blood was inoculated into a Bact/Alert FA and PF blood culture bottles and incubated in the Bact/Alert automated system.A Gram-stained smear was prepared from the broth of blood bottles that were culture positive and was subcultured onto 5% sheep blood agar and chocolate agar. Bacterial isolates were identified by standard methods including biochemical test using API test s…	blood	y	y	300	8	12	26	254	Bangladesh	South Asia
474	334	new	Mehmood K	Pakistan Journal of Medical Sciences	2015	antibody	TYPHIDOT Rapid IgM/IgG, indirect solid phase immunochromatgraphic assay designed for the qualitative detection and differentiation of specific IgM and IgG antibodies against specific Salmonella typhi antigen in human whole blood, serum or plasma.	human whole blood, serum or plasma	y	viable bacteria	blood culture inoculated in thioglycolate broth and incubated at 37°C for 7 days	blood	y	y	145	4	50	11	80	Pakistan	South Asia
475	335	new	Moore CE	American Journal of Tropical Medicine and Hygiene	2014	DNA	PCR, DNA extraction was performed from whole blood stored in EDTA using a QIAmp DNA Mini Kit (Qiagen, United Kingdom).The real-time PCR method previously published by Nga was followed	blood	y	viable bacteria	A volume of 1–2 mL blood, was inoculate, bacterial isolates identified	blood	y	y	500	10	8	14	468	Cambodia	East Asia and Pacific
480	337	new	Sanjeev H	Nitte University Journal of Health Science	2013	antibody	TyphiDot (Typhidot; Malaysian Biodiagnostic Research SDN BHD, Kuala Lumpur, Malaysia), anti-salmonella IgM and igG antibodies	serum	y	viable bacteria	10 ml blood, subcultured every other day for 7days	blood	y	y	50	33	4	0	13	India	South Asia
481	337	new	Sanjeev H	Nitte University Journal of Health Science	2013	Widal	Widal test (“O”, “O”9 and H:'d' antisera. The Widal test was performed by tube agglutination method cutoff >=1:160)	serum	unclear	viable bacteria	10 ml blood, subcultured every other day for 7days	blood	y	y	50	26	7	7	10	India	South Asia
482	338	new	Sankar S	Molecular Diagnosis & Therapy	2014	DNA	Nested PCR (fliC, amplicon sizes for S. typhi- 343 bp)	blood, DNA	unclear	viable bacteria	5 ml blood, subcultured on agar	blood	y	y	305	0	10	0	295	India	South Asia
483	339	new	Tennant SM	Clinical Infectious Diseases	2015	DNA	clyA-based real-time polymerase chain reaction (qPCR) method to detect Salmonella Typhi and Salmonella Paratyphi A simultaneously in blood	blood, DNA	n	viable bacteria	obtained from blood or other sterile sites in Mali or Chile, then subcultured	blood	y	y	136	8	15	12	101	Pakistan	South Asia
484	340	new	Wasihun AG	International Journal of Infectious Diseases	2015	Widal	Widal test [an antibody titer of 1:80 for anti TO and 1:160 for anti TH antibodies were taken as a cutoff value to indicate recent typhoid infection]	serum	y	viable bacteria	2-10 ml blood, Incubated, checked for signs of bacterial growth daily up to 7 days. Subculturing onto Blood agar, MacConkey agar, and Manitol salt agar (all Oxoid, UK) and incubated at 37 8C for 24 hours	blood	y	y	502	6	20	2	474	Ethiopia
485	341	new	Zhou LQ	Plos One	2016	DNA	"blood culture PCR assay"- 5 ml blood inoculated and incubated, followed by centrifugation to collect bacterial cells. Then genomic DNA isolated, The presence of S. Paratyphi A was detected by PCR targeting the H-1a gene (fliC-a) for phase 1-a flagellin of S. Paratyphi A.	blood, DNA	unclear	viable bacteria	automatic blood culturing, Venous blood (10 ml) was cultured by direct inoculation into broth (BACTEC Plus Aerobic vials, BD) and subsequent automated growth detection	blood	y	y	17	9	1	3	4	Nepal	South Asia
497	342	grey	Aftab R	Pak J Physiol	2009	Widal	Widal (Sanofi Diagnostics kits) O and H cut off 1:80	serum	y	viable bacteria	blood culture	blood	y	y	1446	82	651	146	567	Pakistan	South Asia
498	343	grey	Alam AS	Bangladesh J Child Health	2011	Widal	Widal		y	viable bacteria	blood culture	blood	y	y	103	61	5	25	12	Bangladesh	South Asia
499	344	grey	Amudhavalli S	International Journal of Scientific Study	2016	DNA	PCR BHI	blood	y	viable bacteria	blood culture	blood	y	y	93	1	0	6	86	India	South Asia
500	344	grey	Amudhavalli S	International Journal of Scientific Study	2016	DNA	PCR BPW	blood	y	viable bacteria	blood culture	blood	y	y	93	4	6	3	80	India	South Asia
501	344	grey	Amudhavalli S	International Journal of Scientific Study	2016	antibody	Co-agglutination from blood culture supernatant	serum, urine, blood supernatatnt		viable bacteria	blood culture	blood	y	y	93	5	16	2	70	India	South Asia
502	344	grey	Amudhavalli S	International Journal of Scientific Study	2016	Widal	Widal	serum	y	viable bacteria	blood culture	blood	y	y	93	4	21	3	65	India	South Asia
503	345	grey	Andualem G	BMC Research Notes	2014	Widal	Widal O Antigen- Qualitative slide agglutination and semi quantitative tube agglutination were performed using febrile antigen kits of S typhi (Chromatest Febrile Antigens kits, Linear chemicals, Barcelona, Spain); An antibody titer of ≥1:80 for anti TO was taken as a cut of value to indicate recent infection of typhoid fever.	serum	y	viable bacteria	8–10 ml of blood was dispensed into the culture medium bottle containing 45 ml of Tryptic Soy broth (OXOID, England) mixed with the broth and then incubated at 37°C. Cultured on agar. Isolation of s typhi and paratyphi were positives	blood	y	y	270	5	68	2	195	Ethiopia	Sub-Saharan Africa
504	345	grey	Andualem G	BMC Research Notes	2014	Widal	Widal H Antigen- Qualitative slide agglutination and semi quantitative tube agglutination were performed using febrile antigen kits of S typhi (Chromatest Febrile Antigens kits, Linear chemicals, Barcelona, Spain); An antibody titer of ≥1:80 for anti TO was taken as a cut of value to indicate recent infection of typhoid fever.	serum	y	viable bacteria	8–10 ml of blood was dispensed into the culture medium bottle containing 45 ml of Tryptic Soy broth (OXOID, England) mixed with the broth and then incubated at 37°C. Cultured on agar. Isolation of s typhi and paratyphi were positives	blood	y	y	270	2	36	5	227	Ethiopia	Sub-Saharan Africa
507	348	grey	Begum S	Bangladesh J Med Microbiol	2009	antibody	Typhidot IgM	serum	y	viable bacteria	blood culture	blood	y	y	54	13	4	1	36	Bangladesh	South Asia
508	349	grey	Chaudhry R	Journal of Medical Microbiology	2010	DNA	PCR	blood	y	viable bacteria	blood culture	blood	y	y	820	73	95	5	647	India	South Asia
509	350	grey	Chowdhury MAY	Medicine Today	2016	Widal	Widal	blood		viable bacteria	blood culture	blood	y	y	100	20	43	4	33	Bangladesh	South Asia
515	353	grey	El-Deeb G	Afro-Egyptian Journal of Infectious and Endemic Diseases	2015	antibody	Tubex, the Tubex assay is a serological test kit that detects IgM or IgGantibodies to S.Typhi O:9 lipopolysaccharide antigen	serum	y	viable bacteria	no details given	blood	unclear	y	64	29	12	0	23	Egypt	Middle East and North Africa
516	354	grey	Elnagar MKM	Indian Journal of Applied Research	2016	Widal	Widal test	Serum	unclear	DNA	nested PCR	Serum	unclear	y	30	21	9	0	0	Egypt	Middle East and North Africa
517	354	grey	Elnagar MKM	Indian Journal of Applied Research	2016	Antibody	TYPHIDOT Rapid IgM supplied by Reszon Diagnostic International	Serum	y	DNA	nested PCR	Serum	unclear	y	30	21	4	5	0	Egypt	Middle East and North Africa
518	355	grey	Elseed Y	African Journal of Bacteriology Research	2015	Widal	Widal test for O and H antigens	Serum	y	viable bacteria	blood culture in tryptic soya broth and subcultured on XLD agar	blood		y	54	3	37	0	14	Sudan	Sub-Saharan Africa
519	356	grey	Hayat AS	Professional Med J	2011	antibody	Typhidot (IgM) test	Serum		viable bacteria	blood samples sub-cultured on blood agar and Maconkey agar	blood		y	67	18	5	1	43	Pakistan	South Asia
520	357	grey	Hoffman S	The Journal of Infectious Diseases	1984	viable bacteria	duodenal string-capsule culture	string	y	viable bacteria	blood culture subcultured onto MacConkey's, salmonella-shigella and desoxycholate-citrate-sucrose-lactose agar media	blood		y	118	64	4	0	50	Indonesia	East Asia and Pacific
521	358	grey	Khan E	J Pak Med Assoc	2002	antibody	Typhidot (Malaysian Biodiagnostic), IgM and IgG cantibodies	serum	y	viable bacteria	blood/bone marrow subcultured on sheep blood agar, chocolate agar and MacConkey agar	blood/bone marrow		y	128	49	33	20	26	Pakistan	South Asia
522	359	grey	Khan S	Indian J Med Res	2012	DNA	nested PCR targeting the flagellin gene of S. Typhi	blood		viable bacteria	blood	blood		y	80	40	12	0	28	India	South Asia
523	359	grey	Khan S	Indian J Med Res	2012	Widal	Widal test			viable bacteria	blood	blood		y	80	12	14	28	26	India	South Asia
524	360	grey	Kumar KS	International Journal of Scientific Study	2016	antibody	typhidot rapid IgM			viable bacteria	blood	blood		y	197	27	77	1	92	India	South Asia
525	360	grey	Kumar KS	International Journal of Scientific Study	2016	antibody	typhidot rapid IgG			viable bacteria	blood	blood		y	197	1	115	27	54	India	South Asia
526	360	grey	Kumar KS	International Journal of Scientific Study	2016	Widal	Widal test			viable bacteria	blood	blood		y	197	24	95	4	74	India	South Asia
528	362	grey	Noorbakhsh S	Iranian J Publ Health	2003	Widal	Widal agglutination test, standard agglutination test for antibodies against TO antigens	serum	y	viable bacteria	cultures from blood, bone marrow and stool	various	y	y	58	18	0	40	0	Iran	Middle East and North Africa
529	362	grey	Noorbakhsh S	Iranian J Publ Health	2003	Widal	Widal agglutination test, standard agglutination test for antibodies against TH antigens	serum	y	viable bacteria	cultures from blood, bone marrow and stool	various	y	y	58	40	0	18	0	Iran	Middle East and North Africa
530	363	grey	Prakash P	Journal of Tropical Pediatrics	2007	Widal	Widal test		y	viable bacteria	blood	blood		y	8	3	3	0	2	India	South Asia
531	363	grey	Prakash P	Journal of Tropical Pediatrics	2007	DNA	Nested PCR targeting the flagellin H1-d gene			viable bacteria	blood	blood		y	8	3	4	0	1	India	South Asia
532	363	grey	Prakash P	Journal of Tropical Pediatrics	2007	antibody	Typhidot IgM			viable bacteria	blood	blood		y	8	3	4	0	1	India	South Asia
533	363	grey	Prakash P	Journal of Tropical Pediatrics	2007	antibody	Typhidot IgG			viable bacteria	blood	blood		y	8	3	1	0	4	India	South Asia
534	364	grey	Rubin FA	Journal of Clinical Microbiology	1989	DNA	Vi DNA hybridization probe	blood		viable bacteria	culture-confirmed by standard microbiological laboratory methods	bone marrow, blood or rectal swab		y	80	14	4	19	43	Indonesia	East Asia and Pacific
535	365	grey	Shetty NP	American Journal of Clinical Pathology	1985	antigen	coaggulation (COAG) and counter-immunoelectrophoresis tests	serum	unclear	viable bacteria	blood culture	blood	y	y	114	34	13	0	67	India	South Asia
544	368	grey	Qadri F	International Conference on Typhoid Fever and Other Invasive Salmonelloses	2013	antibody	TPTest (Typhoid and paratyphoid test) - ELISA	serum/plasma	n	viable bacteria	blood culture	blood	n	y	243	39	44	0	160	Bangladesh	South Asia
548	371	grey	Telles JN	International Conference on Typhoid Fever and Other Invasive Salmonelloses	2015	DNA	RT PCR	blood	n	viable bacteria	blood culture	blood	n	y	206	29	18	3	159	Bangladesh	South Asia
549	371	grey	Telles JN	International Conference on Typhoid Fever and Other Invasive Salmonelloses	2015	DNA	RT PCR	blood	n	viable bacteria	blood culture	blood	n	y	350	41	49	3	257	Bangladesh	South Asia
