# Supplementary material for: Comparative accuracy of typhoid diagnostic tools: A Bayesian latent-class network analysis
Source: PLoS Negl Trop Dis. 2019 May 8;13(5):e0007303. doi: 10.1371/journal.pntd.0007303 (PMC6527309; doi:10.1371/journal.pntd.0007303)
Supplement: S5 Table — (XLSX) [file pntd.0007303.s005.xlsx]

## Sheet: Sheet1
Term	Definition
CFU	Colony forming unit
EAP	East Asia Pacific
ELISA	Enzyme-linked Immunosorbent Assay
IgA	Immunoglobulin A
IgG	Immunoglobulin G
IgM	Immunoglobulin M
NMA	Network meta-analysis
OMP	Outer membrane protein
PCR	Polymerase Chain Reaction
RDT	Rapid diagnostic test
TPT	Typhoid Paratyphoid Test
Vi antigen	Vi capsular polysaccharide
